# Supplementary material for: LncRNA LINC00857 strengthens the malignancy behaviors of pancreatic adenocarcinoma cells by serving as a competing endogenous RNA for miR-340-5p to upregulate TGFA expression
Source: PLoS One. 2021 Mar 4;16(3):e0247817. doi: 10.1371/journal.pone.0247817 (PMC7932076; doi:10.1371/journal.pone.0247817)
Supplement: S1 File — (XLSX) [file pone.0247817.s001.xlsx]

## Sheet: all
gene	conMean	treatMean	logFC	pValue	fdr
RAB4B	3.39239	2.38351	-1.00888	7.03075e-43	1.72607e-42
TIGAR	0.923776	2.11077	1.187	3.94221e-53	2.85831e-52
RPL23A	8.39626	7.42883	-0.967432	1.06369e-43	2.70814e-43
ARL8B	3.60616	4.68424	1.07808	1.41642e-54	2.18038e-53
CALB2	0.397092	2.58336	2.18627	8.18483e-48	2.64496e-47
DACH1	0.493102	1.07588	0.582778	1.88649e-19	2.69923e-19
FMO2	1.68929	1.30068	-0.388604	2.66891e-08	3.19603e-08
ZNF708	1.52911	1.16706	-0.362043	1.57858e-35	3.07482e-35
AP000892.3	1.76147	1.32453	-0.436943	6.4931e-14	8.51279e-14
AF111169.1	2.02446	0	-2.02446	5.13651e-65	2.09183e-62
PFN2	3.81639	3.97536	0.158962	0.209472	0.214334
RMND5A	2.31403	3.34647	1.03244	3.5324e-56	1.29653e-54
RAD23A	4.88773	5.30329	0.415558	4.56748e-33	8.35175e-33
TUBB4A	1.10063	0.470889	-0.629739	6.13032e-33	1.11712e-32
COX10	2.01973	2.22463	0.204907	1.76602e-15	2.37431e-15
GJA4	1.86804	3.07036	1.20232	7.92462e-40	1.73661e-39
MFSD3	3.00416	3.41454	0.410383	1.5718e-09	1.924e-09
CTSA	4.95496	5.2959	0.340935	2.19374e-13	2.85531e-13
AL671277.1	0.621388	2.72009	2.0987	5.85514e-38	1.21096e-37
IL32	7.40684	5.25613	-2.15071	1.02193e-51	5.17286e-51
NUCB2	6.11974	3.09482	-3.02493	5.10248e-50	2.02183e-49
AC087741.2	0.616725	1.34997	0.733245	5.96884e-16	8.07682e-16
SPATA2	1.99579	2.60814	0.612351	6.49898e-45	1.74973e-44
SERTAD2	1.70678	2.81689	1.11011	5.3021e-48	1.74197e-47
OTUD1	1.87339	2.91292	1.03953	1.102e-52	6.90689e-52
ADGRG5	0.604536	1.12999	0.525459	1.65809e-17	2.29748e-17
ST3GAL6	1.74826	1.22001	-0.528247	3.75162e-27	6.09559e-27
GLI4	3.08119	2.35089	-0.730303	1.45757e-32	2.63589e-32
PKP2	2.43034	2.67346	0.243122	7.4709e-09	9.03246e-09
HOOK1	3.17877	2.13176	-1.04701	2.4422e-43	6.12303e-43
MRM3	3.08517	2.69313	-0.392046	6.8433e-23	1.03582e-22
KRT1	1.09336	0.160154	-0.933205	1.13993e-42	2.77463e-42
IGHV3-43	0.163147	1.92438	1.76123	4.29181e-43	1.0631e-42
ASB8	2.88911	2.97832	0.0892065	0.152221	0.156617
SLC45A4	2.29886	2.68743	0.388571	1.90682e-08	2.29016e-08
MTRF1	2.84104	1.68754	-1.1535	2.26951e-51	1.08611e-50
MTND2P28	7.54772	6.86452	-0.683195	3.66281e-12	4.67458e-12
ESM1	0.324118	2.22938	1.90526	3.34614e-53	2.49362e-52
RWDD2A	2.15512	1.59271	-0.562409	6.56072e-37	1.31924e-36
ENTPD1-AS1	1.01036	0.100116	-0.910239	4.81623e-54	5.44469e-53
SCFD2	1.74154	2.65104	0.909496	1.27586e-52	7.83563e-52
AC011481.1	3.35388	3.87472	0.520839	4.55969e-29	7.68033e-29
ADTRP	0.246033	1.44162	1.19558	8.93522e-42	2.10102e-41
SEPSECS	2.03018	1.89414	-0.136048	2.70154e-08	3.23467e-08
CWC27	2.17029	2.73655	0.566254	9.1217e-48	2.93546e-47
MT1L	3.6235	3.12714	-0.496356	3.35576e-09	4.08345e-09
RNA5SP37	0.294984	0.910853	0.615869	7.48394e-36	1.46879e-35
MYOM2	1.63465	0.457244	-1.1774	5.39391e-50	2.12967e-49
MAP9	1.25102	1.40071	0.149695	0.0426489	0.0447224
APIP	3.21206	2.07808	-1.13398	2.0211e-48	6.87529e-48
FOXP1	2.64797	2.85332	0.205352	1.35084e-09	1.65614e-09
MAF1	4.97341	5.6231	0.649688	2.99947e-46	8.74433e-46
NPHP3	3.13701	0.910396	-2.22662	8.90057e-55	1.5316e-53
PLCE1	1.86034	1.44819	-0.41215	4.80925e-10	5.9413e-10
RAD17	2.93723	2.7853	-0.151929	3.81188e-14	5.01372e-14
MITD1	3.21429	2.30377	-0.910525	1.04941e-52	6.63094e-52
ZMAT3	1.36767	2.26148	0.893807	3.65813e-47	1.1284e-46
SPCS2	6.01086	3.89726	-2.11359	2.28953e-52	1.31451e-51
DGCR11	0.576896	0.897515	0.320618	1.62918e-22	2.45187e-22
SETDB2	1.86655	1.70052	-0.166032	1.53879e-11	1.94584e-11
DESI2	2.12391	3.52938	1.40547	1.18292e-55	3.15642e-54
AC131212.2	0.933256	0.404982	-0.528274	6.24063e-41	1.41921e-40
MT1A	3.1091	2.42194	-0.687153	3.8697e-07	4.54053e-07
COX17	4.43057	3.98891	-0.441656	2.04785e-26	3.28949e-26
PSORS1C3	1.05146	1.86015	0.808688	1.37696e-10	1.71709e-10
NLGN2	2.20745	2.96609	0.758643	1.33719e-29	2.27848e-29
PKMYT1	0.871495	1.2995	0.428001	2.21651e-12	2.83893e-12
AC107075.1	2.4258	0.598498	-1.8273	1.95509e-49	7.24186e-49
FAM89B	4.65608	4.09802	-0.558063	3.00866e-23	4.57831e-23
MED8	3.66429	3.8885	0.224212	3.15533e-13	4.09858e-13
PHF1	5.44604	4.33634	-1.10971	8.60339e-50	3.32175e-49
IGHV1-24	0.278132	3.27377	2.99564	1.27764e-48	4.4147e-48
DIPK1A	1.09829	2.33798	1.23969	1.25518e-52	7.7315e-52
ANKMY1	2.39713	1.21489	-1.18224	2.30635e-51	1.10291e-50
PSMB6	5.0329	5.65878	0.625884	3.35085e-38	6.97407e-38
GUCY1A1	1.7556	2.45387	0.698271	2.20247e-19	3.14765e-19
AC009237.15	0.478755	1.05892	0.580162	7.27891e-30	1.24886e-29
FBXO45	1.36542	2.04277	0.677351	8.09311e-54	8.16182e-53
AMZ2	3.98139	3.52	-0.461385	3.45162e-30	5.95672e-30
TMEM52	6.13845	1.24916	-4.88929	2.57982e-51	1.22491e-50
HLA-DRB1	3.86438	8.89634	5.03197	3.72096e-53	2.72329e-52
GCNT4	1.00716	1.12487	0.117713	0.50712	0.511969
EFCAB1	1.1841	0.142565	-1.04154	1.0327e-48	3.59302e-48
KLK8	0.120108	1.80144	1.68133	4.00298e-34	7.50734e-34
HSPE1-MOB4	1.0103	0.0612289	-0.949066	4.85338e-36	9.56803e-36
RBM15B	2.86552	3.54604	0.680516	6.95579e-48	2.26354e-47
ZNF880	1.86143	1.77568	-0.0857464	0.137598	0.14187
NCAPG	0.238037	1.30541	1.06738	8.97096e-49	3.13846e-48
IGHV5-78	0.279665	1.08275	0.803087	1.35762e-30	2.35911e-30
CLPSL2	1.52618	0.15532	-1.37086	3.25042e-46	9.45817e-46
MELTF	1.78529	2.96449	1.17919	7.72539e-25	1.20981e-24
PTPRB	1.30668	1.88826	0.581584	2.1924e-28	3.64101e-28
RAB5C	4.71226	5.25763	0.545369	1.36219e-41	3.17727e-41
UPP1	2.70995	3.10737	0.397416	6.96719e-10	8.58244e-10
AC008760.1	1.47755	1.31187	-0.165675	0.000537146	0.000590332
TRABD2B	1.10718	1.38629	0.279114	3.34003e-08	3.99216e-08
AL645608.7	1.55989	0.908905	-0.650984	8.27009e-22	1.22959e-21
KLK10	0.408025	4.16274	3.75471	2.48288e-45	6.84292e-45
KDM5B	2.49367	3.10234	0.608675	1.88176e-36	3.74425e-36
STPG1	1.48894	1.2167	-0.272233	1.59974e-19	2.29226e-19
MIR4292	0.0533953	2.12486	2.07147	1.56701e-61	2.68021e-59
PTPRH	1.68319	3.87926	2.19608	1.34289e-47	4.26691e-47
PCMTD1	4.61521	3.45022	-1.165	4.75102e-50	1.892e-49
AC002128.1	0.792203	0.647082	-0.145121	3.2504e-08	3.88585e-08
FRMD8	3.22385	4.14692	0.923068	7.00897e-44	1.79921e-43
HELZ2	2.14149	2.73369	0.592209	8.01409e-18	1.11632e-17
MINDY4	1.34423	0.481706	-0.862523	9.37102e-51	4.06497e-50
MAP2K7	3.42302	3.1099	-0.313114	4.82228e-26	7.69837e-26
SMIM32	0.276296	1.33703	1.06073	3.7317e-31	6.56117e-31
ZNF767P	2.65303	1.95383	-0.699197	3.46036e-39	7.42796e-39
GRIP1	0.735707	0.593191	-0.142516	1.63482e-06	1.89483e-06
SNORD99	0.0664993	2.58682	2.52032	1.88844e-61	3.18068e-59
SLC2A1	2.02022	5.5003	3.48008	3.22446e-55	6.87693e-54
AC104825.1	1.80276	1.27194	-0.530818	2.0777e-30	3.59977e-30
SNRPD2	6.06119	6.3394	0.278214	8.32937e-06	9.51166e-06
PTPN4	1.74759	1.24465	-0.502948	3.84261e-39	8.23422e-39
AC093249.6	0.830192	0.667439	-0.162753	1.26305e-06	1.46701e-06
WASH4P	0.906205	0.538862	-0.367342	2.53152e-27	4.12462e-27
LZIC	2.55859	3.0088	0.45021	1.38975e-26	2.23912e-26
HCG27	1.19634	0.724575	-0.471769	1.01995e-25	1.6198e-25
AC139768.2	1.09937	1.35478	0.255413	1.14069e-10	1.42443e-10
MASP2	1.06056	0.242628	-0.817935	7.92372e-51	3.47155e-50
FOXD2-AS1	0.366806	1.39286	1.02606	4.91553e-53	3.44853e-52
TNNT1	0.897792	1.59886	0.701072	0.000256727	0.000284229
MT-ND1	11.1244	12.584	1.4596	4.3921e-40	9.7095e-40
CAMK1	2.28065	1.39716	-0.88349	3.40738e-52	1.8806e-51
H6PD	2.9487	3.99377	1.04507	1.87045e-40	4.18051e-40
GRAMD1C	2.836	1.25648	-1.57952	9.06342e-53	5.83892e-52
WFDC1	0.469887	0.690638	0.220751	2.33231e-05	2.64184e-05
RPS6KB1	2.80913	2.24056	-0.568565	3.42551e-43	8.52748e-43
ADIRF-AS1	2.475	0.67082	-1.80418	1.34202e-50	5.70566e-50
MIR3936HG	2.45252	1.06511	-1.38741	9.59855e-51	4.15945e-50
KCNE4	1.79433	2.94158	1.14725	9.63964e-23	1.45612e-22
FCGR2B	0.900568	1.22524	0.324673	4.46388e-10	5.51903e-10
AC009065.8	0.921705	1.08872	0.167017	6.17625e-05	6.93394e-05
PHYKPL	4.66827	2.43684	-2.23143	4.50811e-54	5.19991e-53
TRIM27	4.48846	3.24483	-1.24363	6.22853e-53	4.23934e-52
NME1-NME2	2.72119	0.612487	-2.1087	1.102e-52	6.90689e-52
PHLDA2	1.32895	4.95433	3.62538	1.65723e-49	6.18216e-49
CBL	0.992321	2.00113	1.00881	1.61891e-51	7.90801e-51
SMAP1	3.30374	2.09483	-1.2089	2.98239e-51	1.40178e-50
EVPL	1.12814	3.26834	2.1402	9.98866e-43	2.43857e-42
RDH12	0.950766	0.738339	-0.212427	1.94906e-10	2.42396e-10
IL27RA	1.1115	2.65492	1.54342	8.11599e-51	3.54846e-50
WDR70	2.92691	2.14805	-0.778864	8.01275e-50	3.10349e-49
TTC5	1.65553	1.28172	-0.373814	2.79909e-32	5.03265e-32
CENPH	0.7865	1.67119	0.884685	8.58275e-51	3.73922e-50
AP000439.2	0.0220326	0.980794	0.958761	7.59986e-54	7.80816e-53
EPB41L2	3.03647	3.16892	0.132451	0.0181257	0.0192285
C2orf27A	1.55279	1.60492	0.0521315	0.134117	0.138348
C1orf35	3.01682	2.40631	-0.610509	1.66651e-33	3.08218e-33
LDHA	6.06567	6.70528	0.639615	6.59817e-14	8.64923e-14
RBM10	3.76897	4.16523	0.396265	4.71639e-33	8.62126e-33
DNMT3A	2.4007	1.95018	-0.450517	6.42181e-41	1.46004e-40
AL662844.3	0.646991	0.40142	-0.245571	1.305e-12	1.67699e-12
PDE5A	2.45818	2.08426	-0.373914	1.67458e-13	2.18191e-13
ZNF304	1.04474	1.68993	0.645185	2.47839e-43	6.21196e-43
ATP6AP2	3.80198	5.94637	2.14439	9.19865e-56	2.63104e-54
TREH	0.654232	0.643335	-0.0108975	0.0500264	0.0523111
HEY2	1.19944	1.11442	-0.0850223	0.00170524	0.00185608
ACOX2	2.15269	1.10973	-1.04296	3.92781e-38	8.15901e-38
INTS13	2.51848	2.88382	0.365346	7.07251e-19	1.0033e-18
PROSER2	2.10709	2.17865	0.0715621	0.120363	0.124332
PPP1R7	4.56701	4.1908	-0.376209	1.10185e-29	1.88197e-29
HNRNPA2B1	7.28791	6.44887	-0.839034	1.06213e-52	6.70603e-52
MIR100HG	2.1781	2.04535	-0.132743	0.00852604	0.00912574
CYP2E1	2.67701	0.386036	-2.29098	3.67409e-51	1.70164e-50
PES1	4.34085	4.25365	-0.0871987	2.46873e-06	2.85171e-06
USP3-AS1	1.40003	0.359473	-1.04056	2.25941e-53	1.80922e-52
IGLC7	0.271052	2.03411	1.76306	5.45071e-38	1.12868e-37
RPS13P2	0.940202	1.19928	0.259081	3.60859e-07	4.23649e-07
HSDL2	2.7993	3.41861	0.619305	4.90122e-33	8.95625e-33
PTCD3	3.94527	2.40232	-1.54295	3.18663e-53	2.39275e-52
STARD5	1.6087	0.454311	-1.15439	9.15657e-54	8.91879e-53
DNAJC8	3.916	4.76493	0.848928	8.67278e-50	3.34581e-49
SRRM1	4.55634	3.44893	-1.10741	4.54561e-54	5.23204e-53
FLYWCH2	2.68012	3.94395	1.26383	3.16788e-52	1.76269e-51
NTM	0.527419	2.60971	2.08229	8.60541e-50	3.32175e-49
LSM4	4.49784	4.72699	0.229143	6.96881e-07	8.13614e-07
DDX3X	4.48828	4.95944	0.471157	3.2208e-18	4.51582e-18
RPL41	10.361	8.08059	-2.28045	2.17658e-53	1.75357e-52
TP73-AS1	2.90333	1.85927	-1.04407	2.09458e-52	1.2132e-51
SERPINB3	0.163609	1.30828	1.14467	1.14381e-16	1.56485e-16
ASB2	0.338262	0.716296	0.378034	3.6924e-15	4.93937e-15
CD1C	0.280927	1.93876	1.65783	3.50624e-46	1.01731e-45
MZT2A	5.27688	3.10649	-2.17039	6.56128e-52	3.4137e-51
EXOSC7	3.43773	2.9526	-0.485132	3.4306e-31	6.03548e-31
IGHGP	0.158805	3.63834	3.47954	1.03562e-54	1.72475e-53
RECQL5	3.40157	2.22083	-1.18074	2.70072e-49	9.87456e-49
ZNF35	1.06282	1.64888	0.586062	2.57815e-50	1.05724e-49
OGDHL	1.50248	0.94404	-0.558439	5.4206e-21	7.95555e-21
FGFBP1	0.239268	2.39583	2.15656	1.0001e-42	2.44123e-42
BRD9P2	0.816484	0.215163	-0.601322	3.27762e-08	3.91811e-08
AL021578.1	0.545126	0.666627	0.121501	0.0538669	0.0562822
PIGA	1.99488	2.09469	0.0998093	0.0644058	0.0671378
MNT	2.36989	2.16689	-0.202996	6.56688e-12	8.35092e-12
AC136632.1	2.46265	1.50563	-0.95702	2.50805e-38	5.24357e-38
MSANTD3	2.40003	2.95873	0.558708	3.94239e-33	7.2211e-33
PLOD1	3.99615	5.07287	1.07673	1.1559e-42	2.81251e-42
AC108471.2	0.824432	0.189129	-0.635304	2.14948e-49	7.93394e-49
CD79B	0.725203	1.87649	1.15129	1.42295e-28	2.37585e-28
FARS2	2.14542	2.74369	0.598271	3.21398e-44	8.373e-44
AC020656.2	1.37954	0.359576	-1.01997	7.13457e-43	1.75078e-42
DDX60L	1.78599	2.00792	0.22193	5.67289e-06	6.50373e-06
VNN2	0.815668	2.42562	1.60995	1.49659e-36	2.9848e-36
RCN3	2.68555	4.94396	2.25841	2.40001e-49	8.80547e-49
PPP4C	4.32247	5.27079	0.948318	6.33018e-53	4.29876e-52
AC004233.3	2.10684	1.47659	-0.630251	5.67575e-22	8.46218e-22
ALDOA	7.5684	7.792	0.223593	0.27431	0.279418
NCEH1	1.44241	3.31574	1.87334	1.7318e-50	7.26532e-50
ZFYVE28	2.0896	1.35442	-0.735178	2.80324e-40	6.23412e-40
RCAN3	1.97815	2.5259	0.54775	1.01579e-27	1.66563e-27
GALC	2.54449	3.08182	0.537328	6.99786e-26	1.11444e-25
ZNF451	2.59952	1.45497	-1.14455	1.23096e-53	1.11523e-52
RNF24	1.44084	2.56165	1.12081	3.3056e-45	9.0448e-45
DROSHA	3.77514	2.88669	-0.888456	6.48683e-48	2.11388e-47
BCL7C	2.88543	3.50533	0.619899	9.61042e-32	1.70816e-31
LEMD2	4.35203	3.24053	-1.1115	3.5768e-52	1.9634e-51
PRDM10	1.07403	1.40904	0.335007	5.63223e-31	9.86116e-31
IGLC3	2.75562	6.44986	3.69424	1.59952e-35	3.11514e-35
VPS18	1.75297	3.56526	1.81229	2.57086e-54	3.42769e-53
AL022316.1	0.167589	0.852222	0.684633	3.84406e-42	9.15977e-42
UQCRB	6.78629	4.14068	-2.64562	2.11194e-53	1.71278e-52
DIPK1B	2.5299	1.59418	-0.935712	4.6894e-36	9.24901e-36
PRRT1	1.51457	0.846508	-0.668057	1.06519e-39	2.32419e-39
MRPL20-AS1	2.79552	3.00336	0.20784	4.16124e-08	4.96504e-08
RNF5	4.01167	5.14611	1.13445	6.26889e-54	6.70655e-53
ONECUT1	2.77028	0.673748	-2.09654	1.11683e-51	5.61995e-51
CDK8	2.49568	2.54074	0.0450646	0.616036	0.620169
NPIPB14P	3.29095	0.426349	-2.8646	1.73779e-52	1.03313e-51
PCBP3	1.13483	0.763966	-0.370859	1.21054e-20	1.76529e-20
LAMA1	1.4979	0.333266	-1.16463	2.29819e-46	6.74124e-46
RIC8B	2.28443	1.57983	-0.704603	8.83696e-42	2.0782e-41
PLK3	2.85532	3.52793	0.672606	1.88648e-19	2.69923e-19
MPLKIP	1.13738	1.94906	0.811682	1.49523e-56	6.96852e-55
PEMT	3.92097	3.5204	-0.40057	6.85025e-24	1.05415e-23
WNK4	0.490403	0.71672	0.226317	0.449851	0.455119
LNPEP	1.6121	2.50252	0.890421	8.85911e-54	8.69987e-53
SNORA11F	0.23332	1.09648	0.863155	5.37408e-46	1.53658e-45
MRPL22	3.88874	2.23633	-1.65241	2.07768e-52	1.20504e-51
SLC7A11	0.866968	1.32208	0.455114	2.91509e-07	3.4289e-07
AL121601.1	0.535755	0.523712	-0.0120421	0.155211	0.159606
EEF1A1P11	0.665089	1.39032	0.725234	2.49614e-36	4.95117e-36
AC087481.3	2.49397	1.61624	-0.877739	2.94477e-49	1.07326e-48
DOCK10	0.954527	1.40572	0.451192	4.59913e-13	5.95891e-13
DHDDS	3.11125	2.85082	-0.260435	8.24635e-20	1.1874e-19
AC006042.1	1.43477	2.31206	0.877286	4.22942e-25	6.65318e-25
RMI2	0.685535	2.04716	1.36162	6.48722e-48	2.11388e-47
GALNT16	1.24062	0.757277	-0.483346	3.11398e-20	4.51254e-20
UROD	4.36316	4.26614	-0.0970177	2.09955e-06	2.42821e-06
VPS45	3.23035	2.75535	-0.474995	7.87166e-42	1.85578e-41
NLGN3	0.26982	0.886537	0.616717	2.34341e-50	9.65421e-50
ARFGEF1	3.40822	3.01368	-0.394535	5.13381e-25	8.06842e-25
USP18	1.16722	2.0568	0.88958	2.10203e-42	5.06188e-42
AC093297.2	1.49924	2.00713	0.507893	3.23766e-37	6.56048e-37
CAND1	3.55429	3.19674	-0.357547	8.04123e-29	1.34774e-28
KCNJ5	2.23751	1.06091	-1.1766	9.00479e-29	1.50806e-28
SKP1P1	0.828424	0.877561	0.0491366	0.118349	0.122296
KCNJ11	2.23133	1.53933	-0.692002	2.37954e-19	3.39928e-19
PLEKHM1P1	2.44922	1.86825	-0.580971	4.93263e-26	7.87305e-26
CAPN3	2.48171	0.333469	-2.14824	3.93869e-55	8.01067e-54
TRAF3IP2	3.29442	2.61889	-0.675528	3.42023e-41	7.85998e-41
POGK	2.42122	3.34044	0.919219	1.60389e-54	2.40851e-53
PRKACB	2.05839	3.53069	1.4723	2.25348e-49	8.29798e-49
BCAP29	3.09403	2.65846	-0.435576	2.25537e-33	4.15509e-33
HOOK3	1.896	2.17284	0.276836	3.28206e-13	4.26148e-13
DHX15	4.82406	3.98358	-0.840476	1.38373e-52	8.43605e-52
SNX19	3.58083	3.54318	-0.037644	0.0803716	0.0834654
ATAD3C	2.37779	1.24126	-1.13654	1.70955e-35	3.32615e-35
FRG1HP	2.05376	2.04955	-0.00420986	0.320773	0.326073
RPF1	3.229	4.1961	0.967099	3.50436e-55	7.35569e-54
RAD54L	0.30627	0.969591	0.663321	1.31553e-38	2.77617e-38
CHORDC1	2.71731	1.60941	-1.1079	8.07714e-50	3.12504e-49
SLC18A2	0.873402	0.514266	-0.359136	8.46955e-13	1.09166e-12
ZNF180	1.22147	1.33102	0.109551	0.000154889	0.000172464
ATP6V0E1	6.02107	6.84137	0.820302	1.35608e-48	4.68005e-48
AC245033.3	3.13664	0.69721	-2.43943	1.72128e-48	5.89761e-48
OGN	1.06139	2.30448	1.24309	8.39325e-18	1.16866e-17
AC026470.1	2.40606	3.11807	0.712016	3.69232e-53	2.70474e-52
TBX19	0.952384	1.09908	0.146692	0.000124972	0.00013948
JMY	1.8062	1.7858	-0.0203946	0.110318	0.114114
RPL3P4	5.15603	4.83099	-0.325039	5.42142e-06	6.21751e-06
ISLR2	0.251779	0.764041	0.512262	4.09714e-35	7.89162e-35
MYH7	1.26892	0.178714	-1.0902	3.28599e-48	1.09944e-47
DUS4L	1.43376	1.16913	-0.264627	3.11396e-20	4.51254e-20
AKR1C2	2.15013	1.61891	-0.531226	2.73757e-09	3.33643e-09
TMEM86B	1.53127	1.27095	-0.260317	3.71975e-14	4.89405e-14
EIF3I	5.65574	6.64774	0.992002	1.26426e-52	7.784e-52
HMGB2	3.54473	4.67277	1.12804	2.90802e-45	7.98761e-45
FAM185A	1.51624	1.37053	-0.145717	1.02016e-11	1.29317e-11
UBE2N	3.64039	3.58763	-0.0527549	0.0036993	0.00399424
LSM2	3.99102	4.76867	0.777654	3.04128e-47	9.44981e-47
PDE1C	0.77897	0.286021	-0.492948	1.57062e-42	3.79918e-42
ABCA1	1.39941	2.10384	0.704432	2.07142e-23	3.16058e-23
MYLK-AS1	0.393066	0.627606	0.234539	2.51831e-15	3.38014e-15
NIF3L1	2.70195	3.35844	0.656496	6.09664e-48	1.99201e-47
ANKRD1	0.522533	1.2769	0.754365	6.28592e-14	8.24434e-14
MCOLN2	0.787174	0.776498	-0.0106768	0.482638	0.487713
MMUT	2.70309	3.36645	0.66336	9.12349e-40	1.99604e-39
VTA1	2.71637	2.55154	-0.164829	2.21465e-10	2.75106e-10
MRPS25	3.75926	2.82944	-0.929823	4.7478e-51	2.15536e-50
SIM2	0.231003	1.02499	0.793987	6.21432e-37	1.25047e-36
LINC02432	2.44108	0.968323	-1.47275	1.9542e-42	4.71071e-42
ARHGAP23	1.34331	2.77711	1.43381	3.27785e-43	8.16906e-43
ZCCHC17	2.89789	3.9427	1.04481	4.65254e-55	9.17844e-54
CC2D2A	1.45749	1.48201	0.0245224	0.0281764	0.0297029
GPR35	0.783367	2.66801	1.88464	1.07459e-42	2.61899e-42
PRG4	0.412481	1.23599	0.823507	3.1072e-29	5.25154e-29
MZT1	1.69512	3.06455	1.36943	1.82693e-57	1.51688e-55
KATNB1	2.82595	2.71473	-0.11122	5.89085e-06	6.75003e-06
C17orf51	1.24376	0.758302	-0.485463	2.38064e-34	4.49183e-34
CICP14	2.50533	1.41869	-1.08665	1.77311e-46	5.23786e-46
AC005832.4	1.19303	0.0122716	-1.18076	4.72129e-41	1.07829e-40
S100A12	0.921072	0.61045	-0.310621	7.67001e-06	8.76631e-06
ZNF248	1.92062	1.3556	-0.565028	3.02833e-44	7.89942e-44
CREM	3.09968	2.28507	-0.814609	7.8456e-36	1.53907e-35
RASSF4	4.3339	2.58111	-1.75278	1.75136e-49	6.51344e-49
AC139768.1	2.3884	1.46319	-0.925214	5.26726e-50	2.08307e-49
CSPG4	0.917729	2.1804	1.26267	3.0708e-50	1.24728e-49
XKR6	1.40153	0.349611	-1.05192	6.88826e-52	3.57454e-51
BIN3	2.92954	2.28848	-0.641057	1.35442e-38	2.85556e-38
PLP1	0.906314	0.774324	-0.13199	2.6296e-05	2.97523e-05
AC012467.1	0.931021	0.813891	-0.11713	0.0297399	0.031324
RTN2	1.75323	2.55766	0.804432	1.05027e-39	2.29218e-39
LYZ	3.90389	9.17085	5.26696	3.84504e-49	1.38775e-48
XYLT2	2.70856	3.18462	0.476069	5.69093e-28	9.37652e-28
DDX21	3.54829	4.3972	0.848906	6.33462e-31	1.10796e-30
SH3BGR	2.10511	1.66436	-0.440744	5.21168e-17	7.16449e-17
VAC14	3.12366	2.87597	-0.247685	4.12649e-21	6.06979e-21
C21orf91	0.916354	1.44203	0.525671	1.86919e-36	3.71968e-36
SAP30	1.97995	3.09831	1.11836	4.42011e-53	3.15269e-52
ISG20L2	2.6847	3.25794	0.573244	5.22666e-46	1.49643e-45
ZFYVE19	3.16314	2.91929	-0.243848	3.21677e-07	3.78194e-07
AC010522.1	1.06578	0.159167	-0.906612	2.32142e-52	1.33151e-51
STOX1	0.615176	0.415662	-0.199514	2.70248e-14	3.5644e-14
NR2F1	2.2269	2.78928	0.562377	9.37586e-16	1.2654e-15
ZNF566	1.253	1.00216	-0.250849	1.74572e-19	2.49948e-19
MORF4L2	5.97444	6.25052	0.276074	3.65585e-08	4.36659e-08
LINC01145	2.43967	0.576732	-1.86294	2.09064e-54	2.95284e-53
NAA30	1.84875	2.15301	0.304258	1.7807e-22	2.67661e-22
AL513477.2	0.57828	0.736007	0.157727	0.000355851	0.000392575
PTGS2	0.296189	2.35366	2.05748	2.53997e-51	1.20778e-50
ZZEF1	3.35101	2.17742	-1.17359	1.27924e-50	5.45536e-50
CCDC90B	3.55891	2.60733	-0.951578	9.67314e-53	6.1784e-52
SYNJ1	1.51879	1.38448	-0.134317	1.7931e-08	2.15434e-08
UBE2Z	3.85679	4.66943	0.812641	1.25123e-53	1.12658e-52
CDK5RAP2	2.86579	2.50399	-0.361807	2.38969e-32	4.30336e-32
CCDC167	2.89982	4.03762	1.13781	6.46406e-46	1.84151e-45
ZNF132	1.03211	1.09421	0.0620977	0.337873	0.343169
LINC00680	1.53624	1.29603	-0.240204	2.24188e-12	2.871e-12
FOCAD	2.563	2.12539	-0.437605	1.38976e-26	2.23912e-26
RIMKLBP2	0.930034	0.406304	-0.52373	1.11505e-38	2.3592e-38
ICA1	5.13542	3.53874	-1.59669	2.37695e-47	7.43276e-47
RPL10P16	4.01262	2.30801	-1.70462	4.74825e-51	2.15536e-50
OSBPL5	2.70038	2.69607	-0.00430902	0.688287	0.691684
C11orf53	0.245018	1.55886	1.31384	2.51344e-40	5.59982e-40
FGFR4	3.95795	3.34243	-0.615516	9.31881e-08	1.10449e-07
TRIM25	3.18754	2.86155	-0.325995	9.12064e-18	1.26922e-17
WDR36	1.83712	2.36321	0.526098	1.35284e-39	2.94128e-39
MBOAT1	1.69071	2.74518	1.05447	8.22072e-36	1.6121e-35
CRB3	3.98888	3.81689	-0.171996	0.0199676	0.021151
MCF2L-AS1	1.72214	1.43652	-0.285621	1.26869e-09	1.55587e-09
XPO4	1.49379	1.74653	0.252732	1.94742e-16	2.65619e-16
TMEM30A	4.48378	5.15034	0.666568	1.58302e-28	2.64001e-28
ECHDC3	3.43112	1.80329	-1.62784	4.69943e-46	1.35e-45
RPL7P1	3.58444	1.34094	-2.2435	3.51965e-54	4.37198e-53
ZGRF1	1.05647	0.482413	-0.574056	2.67641e-46	7.81872e-46
CXorf38	1.74075	2.61411	0.87337	4.93672e-54	5.55876e-53
C8orf76	2.57833	1.88927	-0.689057	3.76296e-39	8.06576e-39
DDR1	5.34877	5.27573	-0.0730419	0.018308	0.0194183
MBL1P	2.43635	0.356874	-2.07947	8.16027e-54	8.1768e-53
CTSLP2	1.42777	0.279107	-1.14866	6.68951e-50	2.61705e-49
CDH6	0.421297	1.25905	0.83775	1.33779e-42	3.24606e-42
SPI1	1.9347	3.74481	1.81011	7.98681e-42	1.88189e-41
PGBD4	0.496495	0.547635	0.0511401	0.0100613	0.0107482
AP002498.1	0.0202524	1.10846	1.0882	1.98036e-53	1.62955e-52
ZNF780A	2.77106	1.32413	-1.44693	3.43521e-52	1.89236e-51
PPARA	1.85911	1.61927	-0.239838	1.09189e-13	1.42715e-13
SLC9A1	2.55831	4.13866	1.58034	3.32583e-52	1.83856e-51
ZNF425	0.730522	0.852756	0.122234	4.268e-05	4.81117e-05
NBPF9	2.76638	0.816263	-1.95012	4.81541e-54	5.44469e-53
ZNF778	1.41642	0.688916	-0.727506	4.39198e-44	1.13698e-43
SCPEP1	3.38571	4.10269	0.716977	5.99635e-23	9.08385e-23
ZNF487	1.02442	0.933923	-0.0904986	7.81087e-06	8.92552e-06
GC	3.38795	3.84315	0.455198	0.0281382	0.0296663
ETFRF1	2.92568	2.55672	-0.368958	2.76517e-20	4.01047e-20
FBXO28	1.85167	3.00652	1.15485	2.16731e-56	8.97617e-55
PDIA3	6.53702	7.23337	0.696348	3.65876e-25	5.76397e-25
TTPAL	1.52328	1.97404	0.450759	9.64705e-36	1.88942e-35
UPF2	2.35975	2.96557	0.605813	3.67886e-42	8.7728e-42
SLPI	3.48487	8.49553	5.01066	1.27112e-51	6.33394e-51
AC129492.8	1.38982	0	-1.38982	2.81705e-63	6.78663e-61
AC091849.1	0.819693	0.908785	0.0890918	8.53864e-18	1.18871e-17
ITGB3BP	2.66903	1.46218	-1.20685	3.33667e-51	1.55222e-50
TOR4A	1.34282	3.85425	2.51143	1.68187e-53	1.42976e-52
HAUS7	2.73969	0.68611	-2.05358	1.57489e-53	1.35505e-52
MED1	1.99127	2.68769	0.696419	4.86554e-50	1.93323e-49
CRH	0.676906	0.625811	-0.0510946	1.57923e-06	1.83114e-06
BNIP3P11	0.241055	0.770658	0.529603	2.21052e-38	4.62718e-38
TIMP4	1.30478	1.47341	0.16863	0.234982	0.239919
RBM12	2.57975	3.39924	0.819493	1.49923e-53	1.30103e-52
PDCD4	7.81765	4.46874	-3.34891	1.53111e-54	2.31959e-53
IGKJ5	0.0586296	1.65441	1.59578	1.6563e-40	3.70949e-40
FP236383.3	8.29707	0.020991	-8.27608	3.94746e-63	8.88386e-61
RBM43	1.1899	1.90292	0.713024	2.75138e-42	6.59097e-42
TTLL1	1.36371	2.43436	1.07065	1.44023e-54	2.20336e-53
CHD1	3.16923	2.35778	-0.811457	1.54368e-49	5.78028e-49
WDR90	3.77971	1.91076	-1.86894	1.102e-52	6.90689e-52
AC084018.2	1.39054	0.275471	-1.11506	2.57117e-54	3.42769e-53
AL591846.1	2.53229	0.738332	-1.79396	3.09279e-10	3.83411e-10
SDAD1	3.15109	3.12393	-0.0271649	0.0699532	0.0728228
SBNO2	3.4033	4.34393	0.940631	2.67561e-37	5.43446e-37
FCGRT	5.14527	5.2641	0.118826	0.107044	0.110774
IGDCC4	0.468072	0.749894	0.281822	3.43719e-12	4.38763e-12
HAUS5	2.50408	1.95154	-0.55254	5.19366e-32	9.29014e-32
FTH1P7	1.52503	1.69639	0.171359	0.00572446	0.00615135
STXBP5-AS1	0.903818	0.33244	-0.571377	1.16267e-41	2.71857e-41
ZNF622	4.27273	4.46048	0.187758	0.0320426	0.0337162
MYSM1	2.83249	1.86247	-0.970021	2.14618e-52	1.24025e-51
ANXA3	3.79679	4.23998	0.443193	2.82482e-12	3.61104e-12
AC084337.1	0.662548	0.951431	0.288884	1.04701e-20	1.52868e-20
SPDYE3	0.667725	1.1456	0.477878	6.28334e-51	2.79367e-50
AC009005.1	0.473688	1.06221	0.588525	3.18586e-30	5.50414e-30
CMSS1	3.36093	2.16669	-1.19424	1.98974e-48	6.77131e-48
SZRD1	3.75803	4.74685	0.988814	1.06485e-51	5.37377e-51
PHACTR3	0.298401	1.41684	1.11844	5.82862e-30	1.00184e-29
NPIPB3	4.44468	0.301749	-4.14294	8.15985e-54	8.1768e-53
ADGRA3	3.04949	2.55111	-0.498381	5.12567e-33	9.36149e-33
POLG	3.81296	3.51442	-0.298539	1.03736e-23	1.59116e-23
IGF1R	2.67347	2.60193	-0.0715376	0.0969318	0.100444
SAYSD1	2.42936	2.81024	0.380879	9.88342e-24	1.51624e-23
AC015813.6	0.862626	1.07407	0.211445	5.05702e-16	6.85437e-16
F2RL2	0.450204	2.53205	2.08185	4.83074e-48	1.59415e-47
SLA	1.35283	2.25352	0.90069	4.56568e-21	6.71062e-21
PIH1D1	4.67741	4.23474	-0.442666	5.69762e-35	1.09423e-34
AC107294.2	0.427477	0.794392	0.366915	5.2276e-24	8.0632e-24
RPL38	8.60338	6.33527	-2.2681	2.84226e-51	1.3396e-50
AC006557.6	1.08616	0.183093	-0.90307	9.18377e-51	3.98881e-50
PTPN12	3.2903	4.27498	0.984682	4.55802e-44	1.17907e-43
ADIPOR2	3.57738	4.13655	0.559173	3.62421e-23	5.50617e-23
TBC1D3B	1.36271	0.0384054	-1.3243	1.40298e-54	2.17163e-53
FGF10	1.47505	0.618092	-0.856956	6.16551e-35	1.18144e-34
RHEB	5.07647	4.28001	-0.796454	2.83706e-47	8.83239e-47
RASD2	0.748592	1.64705	0.898457	4.23202e-44	1.09723e-43
ZNF318	2.06207	1.90415	-0.157925	1.99663e-09	2.44001e-09
RPS4XP22	0.0920414	1.14329	1.05125	1.04021e-37	2.13843e-37
PINK1-AS	1.20721	1.0259	-0.181309	5.48253e-13	7.09543e-13
PRRT2	1.41755	0.949776	-0.467776	8.44003e-21	1.23489e-20
RPS10-NUDT3	1.66492	0.0546109	-1.61031	3.57534e-47	1.10404e-46
AC016722.2	1.14399	0.2267	-0.917294	8.63125e-53	5.58988e-52
TONSL	0.879491	1.65032	0.770826	6.67373e-35	1.27725e-34
ZNF664	4.19151	4.32436	0.132851	0.0587283	0.0612979
LINC00921	0.563145	0.604211	0.0410653	0.082412	0.0855532
IL10RA	1.37848	2.39563	1.01715	7.94507e-30	1.36219e-29
TYK2	5.37025	3.77589	-1.59437	5.14066e-55	9.92529e-54
ADCY10P1	1.51785	0.68849	-0.829358	1.20289e-45	3.37559e-45
FAHD2B	3.0135	1.42442	-1.58909	2.93466e-51	1.38022e-50
TIPIN	1.43131	1.30021	-0.131106	4.93773e-06	5.66697e-06
PSMB5	4.86233	5.80045	0.938119	5.49411e-55	1.05021e-53
BDH1	2.36419	1.6296	-0.734593	6.40423e-25	1.00438e-24
ARNT	3.14625	3.31689	0.170646	1.72748e-07	2.03912e-07
TYW3	2.49319	2.29208	-0.201116	8.57665e-12	1.08873e-11
LRIG1	5.06509	3.57087	-1.49422	7.32736e-45	1.9687e-44
NR5A2	4.13571	1.86116	-2.27456	1.65015e-48	5.66181e-48
NOTCH2	2.63264	3.1682	0.535561	1.25993e-20	1.83684e-20
CLBA1	2.7493	2.0141	-0.735201	3.07393e-40	6.83254e-40
IGHV3-21	0.51126	3.92512	3.41386	9.91232e-46	2.79171e-45
RECQL	2.16019	2.7462	0.586009	1.58708e-22	2.38915e-22
FN3KRP	3.18875	3.76106	0.572314	2.38279e-37	4.84432e-37
GCFC2	2.93791	1.9113	-1.02661	9.75209e-53	6.22196e-52
FXYD6	3.33024	2.74901	-0.581228	1.14934e-19	1.65141e-19
PAQR3	1.32314	0.78649	-0.536648	1.12957e-41	2.64376e-41
DPYSL3	1.50706	4.97473	3.46767	2.14327e-54	2.99988e-53
CXCL8	1.56338	3.82303	2.25965	3.34086e-32	5.99602e-32
NCAPH2	3.86514	3.79535	-0.0697969	0.00413462	0.00445948
RPS2P5	7.12386	5.28198	-1.84189	2.81536e-41	6.49238e-41
FAM124A	0.469689	0.59668	0.126991	0.000256976	0.000284468
ANTXR2	2.28965	3.59157	1.30193	4.51224e-39	9.6544e-39
APBA2	1.8031	1.21358	-0.589526	2.30408e-17	3.18251e-17
AC008608.2	0.805824	1.28901	0.483188	4.04473e-16	5.49317e-16
MICOS10	5.0641	2.6111	-2.453	2.88788e-53	2.19991e-52
SERPINI1	3.51513	1.74495	-1.77017	9.45244e-45	2.52498e-44
UBE2J1	3.52316	4.22703	0.703862	9.14651e-36	1.79262e-35
DOCK9-DT	0.80198	1.22095	0.418971	9.59065e-19	1.35793e-18
TNFAIP8L3	0.556098	1.52828	0.972178	5.40954e-41	1.23317e-40
SPDEF	0.331508	3.50682	3.17532	7.58223e-50	2.94675e-49
KIAA1324	5.39456	3.03701	-2.35755	2.17058e-35	4.20995e-35
RPL23AP82	2.60981	1.32696	-1.28285	5.23042e-54	5.79787e-53
MZT2B	6.7836	4.70765	-2.07595	1.10648e-50	4.76705e-50
AJAP1	0.792912	0.259673	-0.533238	2.35933e-33	4.34475e-33
MCL1	5.86018	7.07051	1.21033	1.36326e-38	2.8737e-38
VCAM1	2.19464	3.29211	1.09747	9.0089e-21	1.31733e-20
AL691432.1	0.962285	0.557835	-0.40445	1.3688e-30	2.37829e-30
ULK1	4.93127	3.25893	-1.67234	5.10168e-50	2.02183e-49
EXTL2	2.21525	1.9592	-0.256043	2.75854e-14	3.63694e-14
PBX1	3.76391	2.20329	-1.56062	2.07768e-52	1.20504e-51
LAMTOR4	5.53825	5.24482	-0.293425	9.64086e-20	1.38651e-19
FYTTD1	2.88698	3.14083	0.25385	2.62859e-08	3.14821e-08
PNMA6A	0.485172	0.780881	0.295709	1.26819e-08	1.5269e-08
AC027575.2	0.757093	0.904492	0.147399	0.0321705	0.0338445
GNG4	1.12801	1.46174	0.333731	0.232274	0.237211
HOXB-AS3	0.511975	1.25861	0.746636	1.71545e-31	3.03581e-31
INSIG1	4.48398	4.09621	-0.387772	3.31617e-06	3.82054e-06
EP400	2.95064	1.96044	-0.990202	6.8684e-53	4.59846e-52
ADAMTSL4	2.04867	2.15894	0.110266	0.190485	0.195257
C19orf73	1.49773	1.00339	-0.49433	8.40914e-24	1.29181e-23
SORBS2	5.05662	2.41404	-2.64257	6.06585e-54	6.52606e-53
ZNF486	1.03483	1.30319	0.268357	2.86076e-05	3.23422e-05
DENND1A	1.64808	1.85466	0.206573	6.05004e-10	7.46339e-10
GBP5	0.436263	1.16431	0.728046	1.82924e-27	2.98743e-27
TRMT44	2.14236	1.26319	-0.879169	2.02803e-51	9.77156e-51
RARRES1	2.08528	4.30991	2.22463	2.65747e-37	5.39826e-37
LINC00982	3.74672	1.03343	-2.71329	4.24041e-52	2.2945e-51
PTGR2	1.76893	1.19304	-0.575887	2.55633e-40	5.6939e-40
PRPH2	0.816479	0.74753	-0.0689485	0.0592268	0.0618107
PSKH1	3.36856	3.29452	-0.0740424	0.0192175	0.0203666
CFB	4.42353	2.63019	-1.79334	7.70673e-38	1.58891e-37
ANAPC1	2.20798	1.08323	-1.12475	3.4585e-53	2.55428e-52
AL031670.1	0.568609	0.689021	0.120412	8.58562e-05	9.61742e-05
CDO1	1.83893	1.79522	-0.043711	0.00730741	0.00783464
ASGR1	0.487355	0.710678	0.223323	1.42874e-09	1.75089e-09
TNPO3	2.72834	3.8621	1.13377	1.18292e-55	3.15642e-54
PIGO	3.06044	2.67797	-0.382468	1.52689e-24	2.37698e-24
NDUFA3	5.62046	4.18174	-1.43872	4.78794e-50	1.90532e-49
NCF1B	0.415988	0.647269	0.231282	6.7092e-06	7.67894e-06
NR6A1	1.07316	0.739437	-0.333728	1.93229e-23	2.95062e-23
AC004057.1	7.76696	0.120251	-7.64671	6.6624e-55	1.22006e-53
CPT2	2.64788	2.80397	0.156091	0.0213642	0.0226095
PI4K2A	1.7785	3.31385	1.53536	6.38315e-55	1.17906e-53
NREP	1.96597	2.96185	0.99588	4.368e-33	7.98954e-33
MAFK	4.11026	3.7182	-0.392066	1.77068e-12	2.27182e-12
C14orf93	2.23544	1.94565	-0.289791	5.06037e-24	7.80949e-24
PLCD4	0.545073	0.697888	0.152815	2.23339e-12	2.86034e-12
KIF1B	2.4684	2.07566	-0.39274	1.8463e-25	2.92101e-25
RNASET2	4.54291	3.7701	-0.772815	1.75297e-22	2.63571e-22
RPS24	9.59628	7.93565	-1.66063	3.66997e-51	1.70019e-50
SIPA1	3.12233	3.70531	0.582982	6.1794e-21	9.0622e-21
MFN2	3.20162	4.38775	1.18613	1.18007e-54	1.90995e-53
RBMS2	1.90389	2.94698	1.04309	1.26226e-47	4.02368e-47
GCK	0.780152	0.696588	-0.0835638	3.38066e-08	4.03989e-08
LSAMP	0.805026	1.66139	0.856364	2.42069e-33	4.45548e-33
RPL9	8.79307	7.27432	-1.51875	1.28138e-46	3.82357e-46
GPR171	0.418128	1.05277	0.634647	1.72146e-21	2.54837e-21
AC011558.1	3.63029	0	-3.63029	5.13639e-65	2.09183e-62
ABHD5	2.7336	2.33179	-0.401809	6.3586e-09	7.70019e-09
AKAP17A	4.8088	3.75925	-1.04955	4.61035e-48	1.52423e-47
LIMD2	2.15304	2.49253	0.339488	0.000294396	0.000325365
SNRNP35	3.21278	2.29246	-0.920325	7.69325e-48	2.49167e-47
DCAF7	2.9664	4.16999	1.20359	2.49248e-53	1.9567e-52
AC245140.2	1.47078	0.696183	-0.774601	1.41752e-47	4.49818e-47
RHOC	5.57909	6.16379	0.584704	1.73453e-22	2.60881e-22
CDON	0.780843	1.02326	0.242417	0.000147781	0.000164635
SLC25A39	5.67994	5.34988	-0.330056	2.21173e-20	3.21269e-20
SERP1	6.43495	4.96657	-1.46838	2.23207e-50	9.22382e-50
CDS2	2.13968	2.68365	0.543968	1.25913e-35	2.45931e-35
LRRC32	2.86561	4.75693	1.89132	2.50864e-47	7.83705e-47
DCP2	1.63477	2.12098	0.486205	4.23881e-43	1.05012e-42
EHD4	2.76329	3.74092	0.977626	3.04539e-43	7.5987e-43
ZNF227	1.65615	1.64466	-0.0114975	0.220062	0.224955
EIF3H	6.43485	5.11485	-1.32	4.48801e-53	3.19001e-52
ZMYND10	1.09442	0.55903	-0.535385	4.56343e-31	8.00788e-31
CENPE	0.151112	0.873527	0.722415	3.83192e-50	1.5436e-49
EIF2AK2	1.75885	3.00548	1.24662	1.13387e-53	1.04389e-52
AC124016.1	0.727701	0.596528	-0.131173	4.31373e-08	5.14519e-08
PRICKLE3	2.02145	2.20452	0.18307	9.68284e-06	1.1044e-05
ENDOV	2.76428	1.64873	-1.11554	7.19881e-51	3.17342e-50
KRT6A	0.92595	2.98208	2.05613	4.11921e-15	5.50515e-15
INTS4	3.32785	2.19383	-1.13402	3.24726e-56	1.21534e-54
MINDY1	4.12322	3.40872	-0.714497	6.6176e-42	1.56358e-41
XDH	0.258971	2.04266	1.78369	1.72399e-49	6.41723e-49
AP000766.1	0.463852	0.535613	0.0717617	4.83869e-05	5.44444e-05
INKA1	0.663552	1.57978	0.916231	1.45642e-48	5.01322e-48
ZDHHC20	2.23625	4.19544	1.95919	8.13648e-57	4.46046e-55
AC138956.1	0.683339	0.453041	-0.230298	2.45851e-14	3.24538e-14
CAPN2	4.76723	5.64278	0.875557	9.57897e-41	2.16431e-40
SLC43A2	1.89363	2.35881	0.465178	2.41324e-15	3.24039e-15
ANKRD42	1.63853	1.61994	-0.018594	0.115868	0.119783
GPR68	0.444238	2.33607	1.89183	7.70013e-53	5.0694e-52
C9orf78	3.98881	3.71691	-0.2719	4.90252e-20	7.08096e-20
AC012306.2	1.81068	1.45623	-0.354452	3.82866e-18	5.36018e-18
BMP8A	0.57722	1.20351	0.626288	1.44837e-32	2.61981e-32
SMARCD1	3.92864	3.52971	-0.398929	1.79506e-36	3.57423e-36
ABCC1	2.37579	3.52586	1.15007	2.49946e-51	1.18983e-50
PRX	1.40471	1.29971	-0.104999	8.83521e-05	9.89312e-05
IL18BP	2.12058	2.17571	0.0551236	0.19575	0.200545
STAT1	3.23782	5.04644	1.80863	4.71402e-50	1.8777e-49
AC015813.2	1.61407	0.035472	-1.5786	1.78178e-54	2.6134e-53
GANC	2.36383	1.31291	-1.05093	3.63779e-54	4.46363e-53
COQ8B	3.43632	3.0003	-0.436013	1.34388e-27	2.19942e-27
ZC3H18	3.16891	2.71539	-0.453517	3.78546e-44	9.83744e-44
ZNF500	1.93516	1.69611	-0.239047	1.14655e-22	1.72994e-22
TSC2	4.77027	3.164	-1.60627	2.41237e-53	1.90854e-52
STRIP1	2.94792	2.39875	-0.549178	7.9859e-51	3.49784e-50
METTL22	3.19251	1.22317	-1.96933	8.02677e-54	8.10517e-53
ZNF598	4.68372	3.28835	-1.39538	2.5758e-53	2.00629e-52
HSPA1L	0.516387	0.915225	0.398838	8.18803e-41	1.85568e-40
AL139123.1	0.514892	0.48983	-0.0250617	0.137837	0.142108
RILP	2.66274	2.46209	-0.200649	1.1699e-07	1.3842e-07
AC099548.2	1.17147	0.186377	-0.98509	8.09581e-52	4.15579e-51
ZNF532	2.03401	2.42339	0.389385	2.88616e-15	3.86996e-15
CDH11	1.0915	3.33576	2.24425	1.5091e-45	4.20933e-45
STRA6	0.31481	2.19441	1.8796	3.23346e-49	1.1752e-48
ATP2A3	4.25056	4.46124	0.210687	0.153288	0.157685
AC019080.5	0.520836	0.729463	0.208627	1.47394e-12	1.89295e-12
ECE2	3.85524	1.26961	-2.58563	1.39323e-49	5.24885e-49
HCFC2	1.99482	1.73709	-0.257734	2.50977e-14	3.31202e-14
DGUOK-AS1	0.756169	1.22525	0.469082	4.11775e-22	6.15485e-22
ZNF700	2.90821	2.2489	-0.659316	6.51443e-41	1.4807e-40
CMTM3	1.96776	4.59501	2.62725	2.36266e-51	1.12848e-50
ACAD8	4.10029	2.05146	-2.04883	6.16706e-54	6.61774e-53
AC074117.1	1.84629	1.13401	-0.712289	1.39457e-44	3.69247e-44
NKX3-2	0.196006	1.02381	0.827805	2.62186e-41	6.05185e-41
ZNF528	2.11714	1.27101	-0.846122	1.18535e-43	3.01206e-43
AC022034.1	0.170211	0.905892	0.735682	1.92193e-44	5.06122e-44
NEK2	0.16585	1.7716	1.60575	5.66018e-53	3.90528e-52
NOMO3	4.57945	0.485208	-4.09424	4.598e-52	2.47465e-51
PCBP1	6.44264	6.59298	0.150332	0.00199041	0.00216234
CTHRC1	1.23146	5.82788	4.59642	5.37713e-53	3.73439e-52
TMEM260	2.2345	1.91388	-0.320622	3.69125e-30	6.36635e-30
TAF3	1.26791	1.84568	0.577766	1.24742e-49	4.72493e-49
AP005233.2	0.147055	2.97719	2.83014	1.64453e-49	6.13882e-49
ALDH3A1	0.347056	1.79877	1.45171	2.25744e-32	4.06734e-32
MANBA	2.51038	2.73886	0.22848	1.72255e-07	2.03345e-07
C9orf16	5.1286	5.127	-0.0015935	0.375792	0.381072
CRIP1	2.74323	2.04728	-0.695945	4.86203e-16	6.59164e-16
AC009054.2	0.600754	0.681314	0.0805606	0.120811	0.12478
AC079779.2	0.898126	0.196609	-0.701517	2.19825e-45	6.07217e-45
CASP4	4.9081	3.36177	-1.54633	9.94101e-54	9.46242e-53
LRRC41	4.06771	3.44056	-0.627149	1.45294e-52	8.81093e-52
FZD6	2.28638	3.21122	0.924833	4.04315e-42	9.62904e-42
ERICH6-AS1	0.521384	1.07078	0.549393	6.00526e-35	1.15174e-34
POLR1D	6.55983	3.87754	-2.68229	1.38047e-53	1.21955e-52
ATF6B	4.59648	4.99749	0.40101	4.16772e-29	7.0252e-29
RNF112	0.794078	0.58576	-0.208319	2.10347e-08	2.52333e-08
AC040162.3	0.962905	0.449172	-0.513732	9.02241e-46	2.54674e-45
RAN	6.13055	5.36742	-0.763134	1.14003e-45	3.20287e-45
BCL7B	3.67502	4.12672	0.451693	8.4428e-40	1.84851e-39
PHGDH	4.87648	2.67872	-2.19776	1.91549e-47	6.03473e-47
CELSR3	0.837539	1.11624	0.278702	0.00220309	0.00239067
TENT5B	0.628565	1.15803	0.529466	5.90964e-20	8.52551e-20
MINCR	2.76624	1.73435	-1.03189	2.09541e-38	4.39161e-38
CCDC91	3.05684	2.07431	-0.98253	3.43187e-48	1.14691e-47
DNM3OS	0.680768	1.06132	0.380552	7.24972e-15	9.64598e-15
PRMT1	5.04554	4.6546	-0.390941	5.17047e-24	7.9758e-24
EFHC1	2.52096	1.8665	-0.654455	5.26077e-39	1.12265e-38
CRIP3	1.09867	0.433703	-0.664965	3.25104e-35	6.27754e-35
PTS	3.12878	2.75022	-0.378559	2.99705e-26	4.80067e-26
ABCF2	2.86274	3.7498	0.88706	8.0201e-53	5.25577e-52
FNBP4	5.04505	3.26236	-1.78269	2.69805e-56	1.04779e-54
SLC39A10	2.22991	2.55501	0.325096	2.78834e-10	3.45893e-10
IQANK1	1.70095	2.53489	0.833937	6.07124e-19	8.62122e-19
USP30-AS1	0.35827	1.19341	0.835135	9.25656e-41	2.09368e-40
AC110079.1	1.81692	0.952261	-0.86466	1.84057e-48	6.28116e-48
RAC2	1.71729	4.56739	2.85011	6.66903e-52	3.46509e-51
TNFAIP3	2.78301	3.64086	0.857853	5.76437e-22	8.59281e-22
SRFBP1	1.1535	2.00433	0.850832	7.34766e-52	3.79235e-51
CFL2	2.62035	1.86545	-0.754896	7.32294e-42	1.72808e-41
SHISA4	2.64346	3.14367	0.500212	2.21752e-22	3.32822e-22
PLEKHM3	0.60241	0.59704	-0.00536955	0.210437	0.215296
ZFHX3	1.34413	1.54431	0.200174	1.95504e-12	2.50657e-12
ZNF862	2.77203	1.61853	-1.1535	9.22179e-51	4.0043e-50
PBK	0.24478	1.59368	1.3489	1.73761e-53	1.47081e-52
DACT1	0.913126	2.70897	1.79585	4.86802e-48	1.60501e-47
ECE1	4.96958	5.21924	0.249659	1.78842e-06	2.07095e-06
CIZ1	5.32957	4.37871	-0.950868	1.05737e-52	6.67848e-52
MAIP1	2.35433	3.11546	0.761131	1.59321e-51	7.79732e-51
IGKV1-12	0.0891458	1.17901	1.08986	7.06313e-38	1.45833e-37
NSMCE1	4.49811	3.86349	-0.634626	5.26247e-40	1.16027e-39
NUTM2A-AS1	3.04232	1.22307	-1.81925	2.44381e-52	1.39474e-51
Z84485.1	0.605096	0.417214	-0.187883	6.84371e-13	8.83766e-13
SLC30A7	1.96858	2.62532	0.656747	5.76687e-42	1.36483e-41
SLC36A1	1.74794	2.2043	0.456358	4.6672e-20	6.74506e-20
IFNWP19	0.0489237	1.0653	1.01638	7.03023e-43	1.72607e-42
PRPF19	4.55509	5.426	0.870912	3.60696e-54	4.45546e-53
AC026362.1	1.56641	0.10375	-1.46266	2.1432e-54	2.99988e-53
PXDN	1.40849	3.3475	1.93901	2.32562e-49	8.55059e-49
ZNF23	2.10954	0.209083	-1.90045	3.85398e-54	4.63561e-53
FMO5	3.35065	2.06145	-1.2892	1.6576e-24	2.5786e-24
BTN2A3P	0.687564	0.848045	0.160481	1.70627e-09	2.08741e-09
MARVELD3	2.84819	2.14745	-0.700743	1.11608e-32	2.02155e-32
C2orf76	2.37184	2.03615	-0.335696	1.69044e-23	2.58316e-23
FOXL1	0.145266	2.75549	2.61023	6.32075e-56	1.95498e-54
ECM1	1.51277	4.64641	3.13365	2.27166e-52	1.30559e-51
SCYL2	2.62196	2.90702	0.285059	1.1596e-13	1.51507e-13
TUBA1C	4.40074	4.15277	-0.247969	0.000359474	0.000396495
CD96	0.369166	1.07504	0.705872	2.87093e-32	5.16019e-32
OARD1	4.15706	2.35419	-1.80287	1.71145e-56	7.64298e-55
LY86	0.799288	2.86168	2.06239	7.55142e-49	2.65655e-48
LCAT	3.36455	1.99556	-1.36899	1.75478e-51	8.54122e-51
LARP4B	3.04707	2.83669	-0.210382	4.27241e-17	5.88036e-17
AC015688.6	3.55854	0	-3.55854	5.13639e-65	2.09183e-62
CHRNA5	0.803513	1.07816	0.274646	0.000154231	0.000171754
GASK1A	1.08779	1.39136	0.303574	8.90241e-07	1.03689e-06
SPNS1	3.27168	0.739263	-2.53241	3.60782e-54	4.45546e-53
HLA-DRB6	0.631799	4.50484	3.87304	2.88234e-52	1.61797e-51
CORO1C	2.68717	4.31566	1.62849	7.43276e-51	3.26644e-50
TSSK6	0.886053	0.930954	0.0449015	0.3307	0.335944
NRN1	1.11547	1.62203	0.506554	7.86009e-10	9.67259e-10
URM1	4.46658	4.03328	-0.433303	1.80035e-33	3.3259e-33
AKR1C1	3.30022	1.61321	-1.68701	2.18073e-37	4.44197e-37
MMP11	0.908954	6.17631	5.26736	5.55565e-53	3.84588e-52
AL445222.1	0.452613	0.609113	0.156501	9.51758e-06	1.08576e-05
RF00100	0.594457	0.419105	-0.175353	1.07673e-17	1.49665e-17
NFASC	1.60702	1.13741	-0.46961	7.71062e-21	1.12894e-20
APEX2	1.99906	3.5999	1.60084	8.3199e-56	2.4203e-54
TMEM214	5.58744	4.7473	-0.840135	1.65663e-49	6.18216e-49
A2M-AS1	0.542274	0.585106	0.0428317	0.346774	0.352085
RNA5SP216	2.14856	0	-2.14856	3.99917e-31	7.02855e-31
SEPT4-AS1	0.776693	0.268743	-0.50795	8.49243e-46	2.40051e-45
ZBTB33	1.67224	2.6415	0.969261	1.12288e-54	1.838e-53
POMT1	3.78976	2.53912	-1.25064	6.47198e-50	2.53311e-49
MAP3K3	2.83242	2.86431	0.031891	0.390262	0.395464
TIMM50	3.8561	3.01221	-0.843893	3.00592e-44	7.84216e-44
AC091982.3	0.635348	1.48297	0.847624	2.88815e-51	1.35973e-50
NPNT	3.52541	3.84458	0.319168	1.94332e-05	2.20504e-05
TMEM164	2.8816	3.34593	0.464331	4.32047e-16	5.86255e-16
TP53INP1	4.32569	3.10285	-1.22284	7.19763e-39	1.52968e-38
BMP7	0.368342	1.19934	0.831	5.49605e-32	9.82106e-32
AL024508.2	0.729616	0.721884	-0.00773195	0.0236841	0.0250274
C3orf35	0.876634	0.313243	-0.56339	5.29005e-47	1.61429e-46
ACAP1	1.61953	1.52301	-0.0965215	0.000298652	0.000329941
SRXN1	2.64255	0.540157	-2.10239	5.49298e-52	2.90343e-51
RBM4	5.27964	1.82853	-3.45111	1.94025e-54	2.78702e-53
AL355574.1	0.106425	1.38402	1.2776	2.32274e-59	2.77819e-57
DENND2C	0.805126	0.504346	-0.300779	1.35592e-31	2.40304e-31
MYO9B	3.80448	3.68796	-0.116526	0.000860499	0.000942312
AC008755.1	2.51593	2.96872	0.452793	2.28928e-34	4.32088e-34
MOB1A	2.76634	4.42702	1.66067	1.11998e-52	7.0023e-52
ZFP28	1.39938	0.798247	-0.601136	5.36415e-42	1.27128e-41
P3H3	2.79725	3.54937	0.752121	7.11194e-25	1.11445e-24
MUC1	6.44267	7.2911	0.848431	4.90734e-10	6.06161e-10
FBLN7	0.680788	0.863905	0.183117	0.000107134	0.000119743
EPB41L4B	5.50794	2.3558	-3.15213	1.59919e-50	6.73212e-50
ACE2	1.09074	1.80646	0.71572	5.13934e-09	6.23604e-09
IGLV2-14	1.70493	5.74315	4.03822	3.56796e-41	8.19586e-41
LRPAP1	5.524	4.17918	-1.34482	2.69656e-46	7.87467e-46
AL034397.3	0.757797	0.91879	0.160993	0.201495	0.206344
SP6	0.262393	1.24391	0.981519	1.91572e-52	1.12329e-51
FAM184A	1.403	0.341225	-1.06177	2.45962e-51	1.17154e-50
VIPR1	1.40934	1.33085	-0.0784889	0.00321112	0.00347152
SPTSSA	2.5069	4.31752	1.81062	4.39559e-56	1.48584e-54
RASSF2	0.995771	2.84334	1.84757	5.43691e-50	2.14516e-49
AGO4	2.58976	2.23116	-0.358598	5.03821e-19	7.16143e-19
SAAL1	2.46543	2.06597	-0.399456	1.61242e-29	2.74253e-29
SETD7	2.56046	2.84134	0.280889	3.95388e-09	4.80614e-09
MEF2B	0.684198	0.392428	-0.29177	9.16696e-26	1.45717e-25
CNIH2	1.35004	1.34674	-0.00329865	0.000178955	0.00019886
FURIN	5.22344	5.74209	0.518644	7.41846e-16	1.00233e-15
FPR3	0.745757	2.82282	2.07706	1.69301e-47	5.35058e-47
BCS1L	4.83502	2.85607	-1.97895	1.01062e-53	9.58216e-53
AC009506.1	1.04769	1.3906	0.342911	1.55528e-28	2.59426e-28
SLBP	3.26894	4.48144	1.2125	7.10551e-57	4.06464e-55
GNL3	5.18913	4.51922	-0.669906	1.93503e-39	4.18735e-39
GAS2L3	0.42001	1.05744	0.637427	8.58544e-42	2.01988e-41
LRRC75A	0.835271	1.31654	0.481266	1.92208e-23	2.93529e-23
RPA3	2.71979	2.714	-0.00578169	0.055811	0.0583028
FKTN	1.78589	1.7387	-0.0471911	0.0157791	0.0167714
CA4	3.49462	0.960559	-2.53406	4.23305e-48	1.40396e-47
XXYLT1	1.15952	2.14053	0.981013	4.71871e-53	3.3242e-52
CCNT2-AS1	1.17276	0.830071	-0.342686	2.98135e-25	4.70242e-25
FREM2	0.92591	0.666331	-0.259579	7.72958e-10	9.51607e-10
GTPBP2	4.35157	3.81626	-0.535313	2.14594e-32	3.8689e-32
RNASEH2B	3.67034	1.89749	-1.77285	1.30377e-54	2.05149e-53
STRN4	4.33457	3.78573	-0.548842	7.38127e-44	1.89279e-43
TMPRSS3	1.9168	3.16054	1.24373	8.02376e-35	1.53288e-34
KLF16	1.77294	3.63927	1.86633	8.70646e-57	4.74253e-55
ARSE	4.40463	3.20188	-1.20275	6.30186e-27	1.02003e-26
TSPAN3	5.50934	5.67384	0.1645	0.0558104	0.0583028
ADNP2	1.85514	2.21089	0.355752	1.41966e-25	2.24958e-25
SLC9A7	1.37299	2.07102	0.698031	2.92327e-37	5.93256e-37
NLRP1	2.34121	2.35004	0.00883144	0.72417	0.72736
ZNF662	2.47785	1.25934	-1.21851	4.48902e-51	2.04966e-50
PARP16	2.15069	2.11705	-0.0336363	0.00391807	0.00422805
CEP41	1.50281	1.09382	-0.408989	2.412e-34	4.5475e-34
ZCCHC8	3.08901	1.89873	-1.19028	8.43307e-54	8.38643e-53
GLYCTK	2.39501	2.06044	-0.334575	2.23623e-08	2.68203e-08
CRTAP	4.35034	4.70076	0.350419	8.41917e-12	1.06889e-11
SPATA18	0.939338	1.67207	0.732735	1.86941e-34	3.537e-34
SIRT4	0.918299	0.899488	-0.0188109	0.201869	0.206703
AC244090.1	1.72525	2.80082	1.07557	1.16193e-49	4.41252e-49
LRP1	3.61236	4.89874	1.28638	3.3286e-38	6.92861e-38
THUMPD1	3.25054	3.43461	0.18407	2.58889e-08	3.10109e-08
DDR2	1.10636	2.55727	1.45092	1.40236e-41	3.26919e-41
SUSD1	1.51688	2.55126	1.03438	1.7292e-48	5.92237e-48
AC008555.7	0.515593	0.926265	0.410672	2.35468e-41	5.44324e-41
CFAP73	0.279839	0.835057	0.555218	3.19018e-23	4.85236e-23
FUT8	2.68885	2.96376	0.274911	2.06139e-06	2.3844e-06
KLK7	0.146975	3.46981	3.32283	2.05901e-41	4.76941e-41
SNORD46	0.0301468	1.09024	1.06009	2.23817e-59	2.69589e-57
ADAM8	1.87825	3.91576	2.03751	3.84226e-44	9.98148e-44
CYS1	3.08132	2.88451	-0.196807	0.0264349	0.0278928
FAM95B1	2.62421	0.0085708	-2.61564	3.64344e-56	1.31547e-54
KLHL9	2.07134	2.85783	0.786482	7.34504e-38	1.51562e-37
CLIP3	1.32816	3.07962	1.75146	2.18146e-52	1.25713e-51
ENO1	6.31998	8.4571	2.13711	1.20044e-51	6.01063e-51
CCDC18	0.693921	0.658638	-0.0352826	0.032903	0.0346066
DGKQ	2.26705	3.07945	0.812404	7.14771e-39	1.51927e-38
LNPK	1.25003	2.27986	1.02983	9.6754e-56	2.71737e-54
HMGCS2	1.22521	2.3124	1.08719	1.68306e-06	1.94995e-06
KMT2E	3.09524	3.32841	0.233169	5.858e-13	7.57506e-13
DLG3-AS1	0.771164	0.317452	-0.453712	5.1581e-27	8.36406e-27
PDK1	1.41663	1.04511	-0.371522	1.20998e-18	1.7101e-18
C6orf141	2.30575	2.12734	-0.178407	0.0364974	0.0383424
ASAP3	3.19268	2.54213	-0.650549	4.19242e-32	7.51411e-32
ATP8B2	2.2002	2.77579	0.575591	5.32901e-16	7.21845e-16
MFHAS1	1.50368	2.74708	1.24339	6.75216e-51	2.98662e-50
KLF4	2.08839	4.0633	1.9749	2.70406e-50	1.10488e-49
FBXL22	0.398949	0.617136	0.218188	2.64168e-09	3.22162e-09
NMRK1	4.41477	2.78173	-1.63304	7.33223e-53	4.86669e-52
KCNA5	0.438202	0.893358	0.455156	2.50306e-05	2.83356e-05
G6PC2	2.69013	1.95003	-0.740103	1.522e-07	1.79794e-07
AC009119.2	1.44776	0.12562	-1.32214	2.79274e-54	3.65751e-53
LINC01001	3.40915	0.195604	-3.21354	6.16738e-54	6.61774e-53
AC109347.2	0.861474	0.584992	-0.276483	2.01435e-12	2.58233e-12
MOCOS	0.647616	1.4119	0.764281	2.27192e-36	4.50956e-36
AC005255.1	0.26509	1.39376	1.12867	4.20807e-48	1.39621e-47
CHMP1A	4.21006	5.38608	1.17602	3.56175e-56	1.3045e-54
HTR1D	0.0636092	1.48005	1.41644	9.32618e-56	2.64954e-54
LTK	0.416252	0.989867	0.573615	5.11819e-22	7.63554e-22
AC009686.2	0.491974	0.989127	0.497153	1.02675e-22	1.55016e-22
GANAB	5.77983	6.26536	0.485528	1.06201e-29	1.81482e-29
PPP1R12A	2.5903	2.50234	-0.0879637	0.00185612	0.00201825
AL627309.7	2.79819	1.94295	-0.855239	4.96289e-12	6.32387e-12
MORC2	3.17711	3.1428	-0.0343015	0.028598	0.030138
CLMP	0.896038	2.3855	1.48946	1.86388e-37	3.80428e-37
TREM1	0.46929	1.54022	1.07093	1.97034e-33	3.63639e-33
ARNTL	2.71394	1.48744	-1.2265	7.58599e-47	2.2912e-46
DGKE	1.40808	1.1236	-0.284485	2.47416e-22	3.71178e-22
SRRM2	7.93384	5.46647	-2.46737	2.44398e-53	1.93259e-52
SENP1	1.45761	1.93024	0.47263	7.03047e-43	1.72607e-42
RAD18	0.827112	1.38387	0.556755	1.67607e-48	5.74642e-48
IFITM1	4.90328	6.54008	1.6368	8.12909e-35	1.55247e-34
LGALS8	4.25874	2.8492	-1.40953	1.64941e-57	1.40356e-55
IRF2BPL	2.89237	3.60041	0.708037	5.20973e-37	1.05055e-36
GLT8D2	1.18876	2.85615	1.66739	4.90619e-48	1.61687e-47
TMEM182	0.853036	1.00459	0.151558	2.91471e-05	3.29412e-05
PC	2.21318	2.07395	-0.139236	0.000699248	0.000766859
AC022415.1	1.02818	0.88339	-0.144792	6.0435e-07	7.06452e-07
MRFAP1L1	3.83461	4.91004	1.07543	1.03342e-54	1.72304e-53
DCAF13	2.90581	2.27931	-0.626494	2.08168e-36	4.13676e-36
SDAD1P1	0.519844	0.685377	0.165533	8.52723e-09	1.02972e-08
IGFN1	3.15792	0.252661	-2.90526	8.86016e-54	8.69987e-53
FKBP10	3.19244	5.03142	1.83898	3.71478e-47	1.14506e-46
NEMP1	1.39085	1.90438	0.513525	6.48442e-34	1.20873e-33
CAMKK1	2.51819	1.42524	-1.09294	2.84355e-45	7.81303e-45
FOXN3	2.46852	2.58081	0.112293	0.15436	0.15876
BTF3L4	3.72702	2.89766	-0.829359	4.38247e-51	2.00491e-50
TIAF1	0.962296	0.615534	-0.346762	1.5314e-26	2.46546e-26
TRNP1	3.07414	4.91138	1.83724	1.48049e-44	3.91561e-44
NAALADL2	0.646287	1.03168	0.385395	1.17707e-22	1.77568e-22
AC104794.4	2.6019	0.379962	-2.22194	3.86737e-52	2.11199e-51
ADAMTS12	0.396582	2.44621	2.04963	5.91048e-48	1.93257e-47
SLC22A15	1.19634	1.28531	0.0889711	0.34298	0.348274
PROC	0.393922	1.46058	1.06666	8.07717e-45	2.16743e-44
NDUFA9	4.43342	2.1627	-2.27072	3.37983e-52	1.86612e-51
RRP9	2.64134	4.0543	1.41296	1.7406e-56	7.69284e-55
CBX1	3.18224	4.21986	1.03762	3.34919e-54	4.24016e-53
PLOD3	4.26551	4.53835	0.272847	3.5159e-08	4.20061e-08
ILF3	5.1554	4.52109	-0.634316	1.14371e-50	4.91631e-50
CAMKK2	2.88375	3.18363	0.299874	8.27372e-24	1.27112e-23
PLAGL2	1.61321	2.40797	0.794762	3.16793e-52	1.76269e-51
INPP4A	1.72235	1.64353	-0.0788215	0.000548912	0.000603186
BCL11A	1.75404	0.681478	-1.07257	4.16152e-46	1.19971e-45
DNAJC28	0.63707	0.525089	-0.111981	3.17668e-09	3.86635e-09
CHEK2	1.30544	1.46174	0.156301	4.32701e-05	4.87608e-05
SMAD6	1.36306	1.44597	0.0829058	0.149056	0.153462
TCAF1	2.38791	2.07356	-0.314349	1.11742e-20	1.63074e-20
ASIC1	0.419639	0.736018	0.316379	6.06952e-18	8.47315e-18
MIGA2	2.8813	2.43939	-0.441911	4.50541e-23	6.8366e-23
CCDC51	1.60579	2.62421	1.01843	9.04779e-56	2.6009e-54
RRAGD	2.16375	2.21298	0.0492307	0.561905	0.566509
BPTFP1	1.90062	0.00601109	-1.89461	3.50729e-61	5.71321e-59
ATRIP	1.45883	0.0277858	-1.43105	3.45875e-54	4.31904e-53
RNU6-322P	0.0245729	0.993977	0.969404	2.99863e-59	3.53714e-57
S100A6	5.902	12.1063	6.20434	2.19951e-57	1.72571e-55
AC004967.1	1.48563	2.6552	1.16956	3.28303e-38	6.83558e-38
TNNI1	0.653148	0.856259	0.203111	3.22582e-07	3.79232e-07
LIPE	1.6788	1.34159	-0.337209	1.42627e-10	1.77767e-10
HGS	5.13239	3.29633	-1.83606	3.34637e-53	2.49362e-52
PVRIG	1.31541	0.177579	-1.13783	1.79554e-53	1.50429e-52
PCGF5	3.00098	3.07549	0.0745108	0.629541	0.633393
UBE2Q1	4.41436	4.64429	0.229932	2.26003e-09	2.75914e-09
ATP10A	0.474172	1.65874	1.18457	1.61909e-51	7.90801e-51
TMPRSS4	0.280712	4.26667	3.98596	9.47825e-50	3.63489e-49
IDNK	2.14345	1.97005	-0.173396	4.06246e-08	4.84786e-08
AC068580.1	0.37074	1.4316	1.06086	4.87738e-37	9.83991e-37
OR7E47P	0.566555	0.783927	0.217372	1.12984e-05	1.28712e-05
SMIM10L1	1.51967	2.54037	1.0207	2.98494e-56	1.12952e-54
PPIH	3.02074	3.80349	0.782748	2.01028e-45	5.56494e-45
S100A3	0.453179	1.84362	1.39044	1.34592e-48	4.6478e-48
FTH1P16	0.391904	0.992223	0.600319	1.29876e-41	3.03262e-41
KATNA1	2.11068	2.80549	0.694809	2.49261e-53	1.9567e-52
PPFIBP2	2.65446	1.99524	-0.659222	6.78535e-28	1.11648e-27
F11R	4.00506	5.13237	1.12731	5.44208e-42	1.28957e-41
IZUMO1	1.82846	0.0881154	-1.74035	1.53895e-54	2.32324e-53
RPSAP54	0.688657	0.340285	-0.348372	7.67169e-31	1.33908e-30
AL450384.2	2.23108	0.812488	-1.41859	6.06667e-54	6.52606e-53
SDR39U1	4.91629	1.74435	-3.17194	1.02727e-53	9.66104e-53
TJP2	3.5196	4.0371	0.517498	3.01386e-21	4.44244e-21
NPR3	0.382216	1.68566	1.30344	2.37321e-45	6.54805e-45
SLC7A1	3.21768	3.37537	0.157691	0.000522511	0.000574507
DNAAF3	1.06229	0.667045	-0.395248	1.61092e-23	2.46274e-23
NUP210	2.46847	2.87564	0.407169	3.44178e-14	4.53146e-14
DLGAP5	0.137483	1.71302	1.57553	3.12757e-53	2.35449e-52
TYSND1	2.37815	2.64231	0.264154	6.04405e-09	7.32399e-09
MOB3A	2.64278	3.88821	1.24544	1.27211e-53	1.13923e-52
ZDHHC1	3.13362	2.84659	-0.287028	3.24773e-11	4.08661e-11
FUS	6.15585	4.64258	-1.51327	2.98172e-54	3.85879e-53
MTX3	1.89759	1.83579	-0.0617947	0.000544606	0.000598493
EXTL1	0.833217	0.41952	-0.413696	8.44008e-21	1.23489e-20
SHROOM2	1.13966	1.46284	0.323175	5.23154e-12	6.6642e-12
IFITM2	6.17612	6.6377	0.461581	3.07551e-09	3.74429e-09
CSNK1E	5.46093	4.35201	-1.10892	1.86001e-50	7.78029e-50
PSTPIP1	1.11044	1.26677	0.156333	0.00266383	0.00288697
RCC1	2.78419	3.36799	0.583805	2.44293e-20	3.54671e-20
RNF125	0.769067	1.15487	0.3858	2.05325e-20	2.98478e-20
ZKSCAN3	0.991318	0.992233	0.000915019	0.79239	0.794993
RHOJ	1.31719	2.48428	1.16709	1.83043e-42	4.41762e-42
C9orf152	1.44849	2.78914	1.34065	1.67777e-26	2.69857e-26
ODF2L	2.80838	1.6668	-1.14158	3.54841e-52	1.94963e-51
CTSW	0.504671	1.76984	1.26517	3.44607e-42	8.23053e-42
CRIM1	2.32425	3.90744	1.58318	1.72386e-49	6.41723e-49
2021-09-06	1.64777	2.93325	1.28548	3.6024e-47	1.11219e-46
LPIN2	2.47653	3.69765	1.22112	3.26243e-46	9.49004e-46
IL17RC	3.83566	3.07657	-0.759088	3.09046e-42	7.39094e-42
LPAR2	3.61041	3.24661	-0.363807	9.967e-08	1.18041e-07
PTPN18	4.79474	4.33871	-0.456028	1.5653e-31	2.77181e-31
TEKT2	1.19172	0.728514	-0.463208	3.79524e-27	6.16523e-27
PDIA4	5.24473	6.38871	1.14398	2.57404e-40	5.73261e-40
PPFIA3	2.3408	1.41759	-0.92321	7.82424e-37	1.57109e-36
ESYT1	4.691	4.63998	-0.0510256	0.00200122	0.00217395
IGKV1-33	0.813684	0.438861	-0.374823	1.15533e-06	1.34308e-06
PIK3R3	1.45928	1.95204	0.492762	2.07378e-20	3.01384e-20
HRASLS2	0.0816453	2.29664	2.21499	4.75013e-53	3.34484e-52
IGKV3-20	1.77238	6.67662	4.90424	3.43141e-45	9.38153e-45
TCF7L1	1.51548	1.82561	0.310127	2.32822e-13	3.02944e-13
POU2F2	0.764214	0.89889	0.134675	0.11885	0.122792
JSRP1	0.545119	1.24671	0.701594	1.15496e-19	1.65921e-19
FHIT	2.6471	1.3155	-1.33161	9.73277e-46	2.74249e-45
RAB3GAP2	2.10576	2.40495	0.299193	1.4031e-19	2.01263e-19
SVIL-AS1	3.37203	1.95864	-1.41339	4.14013e-53	2.98672e-52
ATP5PB	5.89096	4.94849	-0.942477	4.63241e-52	2.49081e-51
CTSC	3.89535	4.0769	0.181548	0.000100784	0.000112719
AC018809.1	0.742315	0.512096	-0.23022	1.26132e-13	1.64709e-13
MIR3176	0.032305	1.19352	1.16122	8.9373e-53	5.76844e-52
MTIF2	3.37355	3.32926	-0.0442899	0.00450233	0.00485119
TEPSIN	4.09546	1.91522	-2.18024	2.88663e-54	3.75745e-53
KRBA1	2.07186	1.39816	-0.673699	1.25217e-39	2.72587e-39
EGFL8	2.6156	0.682579	-1.93302	2.66163e-53	2.05718e-52
DDT	6.39069	3.52056	-2.87012	2.95899e-53	2.2455e-52
MIR4740	0.0269793	1.25486	1.22788	1.06784e-55	2.93825e-54
AC011462.2	3.21099	0.0109337	-3.20006	6.35395e-56	1.96041e-54
TMC3-AS1	1.20386	0.235841	-0.968018	3.11998e-50	1.26545e-49
SMG6	2.63562	1.56642	-1.0692	1.7662e-52	1.04856e-51
YARS	4.37087	3.4633	-0.907568	2.21493e-44	5.81669e-44
CUL1	3.10665	4.31352	1.20688	2.51034e-55	5.62049e-54
TRNT1	2.26777	1.89321	-0.374563	2.47828e-35	4.79871e-35
SPCS1	6.26427	4.16837	-2.0959	3.26968e-52	1.81484e-51
UBE3A	3.00657	2.71629	-0.290279	1.38367e-16	1.89073e-16
SIRT2	4.07152	3.30399	-0.767528	2.44536e-45	6.74193e-45
TOR1A	3.01422	3.68856	0.67434	1.18119e-50	5.06091e-50
ITIH5	2.11014	2.16711	0.0569652	0.440361	0.445624
KIN	1.90488	1.48152	-0.423361	1.24692e-40	2.80486e-40
ADGRL2	2.36563	2.50898	0.143343	0.00442062	0.00476615
PCDHB14	1.54356	1.6772	0.133637	0.00136468	0.0014888
SMURF1	2.71838	3.90757	1.18919	3.25946e-47	1.01051e-46
PHC2	4.47819	5.36692	0.888731	4.26551e-47	1.31002e-46
GORASP2	4.60599	4.58047	-0.0255225	0.000566454	0.000622263
CBWD3	3.33417	0.0570707	-3.2771	4.9776e-54	5.58312e-53
RELB	2.65282	3.74575	1.09293	2.81204e-31	4.95796e-31
RNA5SP111	0.0458703	1.50309	1.45722	2.18492e-54	3.03335e-53
RACGAP1	0.923833	2.38772	1.46389	1.2405e-54	1.99046e-53
NAT14	2.27911	3.20371	0.924601	4.57919e-32	8.19788e-32
GPAM	1.46481	1.14223	-0.322579	8.62115e-17	1.18154e-16
F2RL3	1.40936	2.56973	1.16037	2.06443e-29	3.50263e-29
ATG2B	3.11983	1.85771	-1.26212	2.01125e-52	1.17133e-51
DNLZ	3.26528	0.074982	-3.19029	2.32823e-54	3.17814e-53
FKBP9P1	1.82137	1.19867	-0.622702	1.2522e-15	1.68735e-15
GPCPD1	2.552	2.8189	0.2669	1.23319e-08	1.48508e-08
LINC02019	0.923765	0.554593	-0.369172	4.20611e-25	6.61712e-25
ITIH2	0.179045	1.224	1.04496	6.76105e-42	1.59725e-41
AC007114.1	1.38226	1.72221	0.339949	3.79481e-07	4.45327e-07
FCGBP	1.44674	2.99265	1.54591	2.72439e-24	4.22197e-24
TRA2A	4.74281	4.22773	-0.515075	3.19836e-28	5.29828e-28
COTL1	3.39521	5.04647	1.65126	5.10879e-46	1.4644e-45
LRCH2	0.227773	0.823969	0.596196	1.59338e-46	4.72326e-46
PRRX2	0.494561	2.68008	2.18552	2.09447e-51	1.00629e-50
PLIN4	2.95433	1.39164	-1.56269	3.86785e-26	6.18277e-26
OPA3	1.34911	2.04037	0.691266	6.54073e-53	4.42046e-52
SLC25A48	1.2198	0.0824399	-1.13736	5.91492e-53	4.06137e-52
MIDN	3.98244	5.04311	1.06067	1.03665e-34	1.97471e-34
TTK	0.218762	1.02514	0.806374	1.84152e-46	5.43431e-46
RPL14	8.59102	5.90017	-2.69085	1.61696e-53	1.38421e-52
APOBEC2	2.33809	1.92421	-0.413874	0.000296212	0.00032733
AC046143.1	0.419433	0.95415	0.534717	7.78019e-45	2.08839e-44
APOM	1.65966	1.20114	-0.45852	3.22259e-25	5.08105e-25
CHMP6	2.98803	3.52507	0.537045	8.23523e-29	1.38012e-28
AC253536.5	0.149048	1.02688	0.877829	1.40628e-41	3.27788e-41
DUSP11	2.41638	2.81879	0.402405	1.58852e-38	3.34154e-38
PTPDC1	1.75827	1.38573	-0.372548	3.76038e-19	5.35488e-19
AC068152.1	1.76314	0.943446	-0.819699	2.76518e-49	1.00973e-48
ZNF616	1.42628	1.48452	0.0582455	0.0509015	0.0532164
GADD45G	4.50575	3.39106	-1.11469	1.27917e-23	1.9589e-23
PFDN2	4.14463	6.17014	2.02551	2.79481e-57	2.10583e-55
ZBTB11	2.14381	2.06917	-0.0746372	0.0017776	0.00193375
USP14	2.77412	3.577	0.802883	8.81062e-50	3.39484e-49
IGLV3-1	0.642203	4.15508	3.51287	3.8697e-44	1.00512e-43
LINC01963	1.04478	1.57386	0.529089	1.50982e-25	2.39089e-25
MEG8	1.09381	0.0755444	-1.01827	5.17476e-50	2.0493e-49
PDZD4	1.11181	1.50281	0.390995	5.7265e-09	6.94259e-09
ACVR2B	1.07721	0.689746	-0.387464	5.31755e-38	1.10177e-37
ARL17B	1.06316	0.156085	-0.907073	2.57589e-53	2.00629e-52
BCL2L2	4.20446	3.95749	-0.246972	3.53134e-16	4.79822e-16
PTX3	2.15236	1.58615	-0.566216	5.42947e-08	6.46157e-08
UNC79	0.902258	0.374695	-0.527563	2.46208e-35	4.76859e-35
CD200	1.59489	2.64409	1.0492	1.41657e-31	2.50949e-31
RNU6ATAC18P	0.022094	1.062	1.03991	4.43461e-56	1.49605e-54
IGLV3-21	0.456992	4.7581	4.30111	4.59074e-51	2.09275e-50
MMP15	2.89943	4.41616	1.51673	1.31837e-49	4.97676e-49
QKI	2.56901	2.33827	-0.230739	8.31886e-07	9.69579e-07
KIF21B	0.474581	1.15709	0.682505	9.14995e-44	2.33618e-43
AC106795.2	2.53098	0.853712	-1.67727	7.79359e-36	1.52904e-35
IPO4	3.85531	1.01321	-2.84211	1.85436e-52	1.09261e-51
CISH	2.95493	2.07352	-0.881413	2.57753e-31	4.54871e-31
UBE2Q2P2	1.85611	0.670254	-1.18586	3.85523e-51	1.78023e-50
MID1IP1-AS1	0.724233	1.07457	0.350339	2.52874e-10	3.1394e-10
UBE4A	2.89414	2.62045	-0.27369	1.25296e-14	1.66064e-14
IGHV2-5	0.453056	2.01913	1.56608	1.44091e-28	2.4056e-28
PTPN14	1.39007	1.72827	0.338202	1.22149e-18	1.72607e-18
VASP	3.51285	5.92993	2.41708	1.6407e-53	1.40102e-52
BSCL2	4.45891	1.67306	-2.78586	4.34773e-53	3.11849e-52
AMBRA1	2.15091	2.77333	0.622418	5.48427e-51	2.46408e-50
TRIM46	0.39721	1.02907	0.631862	7.48978e-40	1.64259e-39
TLR6	0.277178	0.839408	0.562231	5.81051e-41	1.32264e-40
PRCC	3.70295	4.14065	0.437696	8.9619e-38	1.84458e-37
EXOC2	1.87413	2.75004	0.875911	3.37668e-54	4.26865e-53
CADPS2	3.24235	2.79262	-0.449738	4.94275e-19	7.0275e-19
MYEOV	1.11754	3.41219	2.29465	1.95702e-34	3.70111e-34
AC010809.2	0.60186	0.499364	-0.102496	1.27259e-07	1.50518e-07
AC084824.1	1.2228	1.20079	-0.0220153	0.124342	0.128396
RAB11FIP1	3.45062	3.24857	-0.202051	0.0173615	0.0184304
TAF1A-AS1	0.545235	0.84236	0.297125	3.91916e-18	5.48554e-18
CTDSPL	2.55445	3.96171	1.40726	5.06038e-54	5.65742e-53
VPS37D	1.364	1.73568	0.371686	6.24292e-08	7.42139e-08
MEAF6	4.05405	4.17083	0.116774	0.0922215	0.0955974
DNAJB5	1.27282	1.7785	0.505684	1.26024e-16	1.72303e-16
PCBP1-AS1	3.43979	0.690201	-2.74959	6.92128e-54	7.22745e-53
USHBP1	1.67217	0.649667	-1.0225	1.33465e-51	6.63407e-51
DYNC1I1	0.630782	1.03198	0.401201	7.2259e-13	9.32839e-13
PROCR	2.20277	4.43787	2.23509	7.69975e-53	5.0694e-52
RASSF7	4.65472	4.99196	0.337241	9.19519e-06	1.0492e-05
ZCCHC7	2.53381	2.56941	0.0356067	0.782183	0.784937
GYPC	3.75533	3.27182	-0.48351	3.33135e-10	4.12775e-10
REC8	2.44038	2.29269	-0.147689	0.000999598	0.00109275
GARS	4.6037	4.82436	0.220653	3.05798e-07	3.59624e-07
RUNDC1	2.04108	2.8628	0.821714	3.44701e-55	7.26079e-54
HIPK1	2.82492	3.31164	0.486716	1.10871e-27	1.81659e-27
SNORA5A	0.46894	0.671549	0.202609	5.86001e-25	9.20298e-25
GOLGA6L10	1.23436	0.129277	-1.10508	1.35839e-53	1.20402e-52
RTL10	1.74448	1.91895	0.174468	2.26181e-05	2.56267e-05
RAB33B	1.52685	1.77322	0.246365	2.11269e-17	2.92122e-17
CC2D1B	3.30626	2.86815	-0.438111	5.80669e-37	1.16953e-36
DYNLL2	2.81268	4.22163	1.40895	4.04092e-56	1.40489e-54
AL109811.2	3.09718	1.64803	-1.44916	2.71753e-46	7.93457e-46
IFFO2	2.90299	2.61757	-0.285428	7.2378e-08	8.59093e-08
AL137003.2	0.878173	1.0424	0.164229	1.46734e-11	1.85577e-11
RPAP1	2.65781	2.27713	-0.380684	5.35307e-37	1.07883e-36
TRMT112	5.80323	6.01274	0.209505	8.99282e-06	1.02624e-05
ZC3HC1	2.07636	2.48683	0.410475	3.58092e-33	6.56463e-33
FOXA3	3.71754	4.02126	0.303715	0.00316731	0.00342503
PPP1R14A	3.47272	2.98459	-0.488129	2.7516e-11	3.46692e-11
LDHB	7.07006	5.37859	-1.69148	1.50961e-50	6.36909e-50
SP110	2.41842	1.26284	-1.15558	4.49482e-50	1.79337e-49
COMMD4	4.34093	3.09876	-1.24217	2.3818e-51	1.13637e-50
CNTFR	0.837121	0.623902	-0.213219	1.89591e-10	2.35854e-10
TEN1-CDK3	1.29864	0.420232	-0.878411	2.0815e-53	1.68975e-52
KCMF1	4.66727	3.19891	-1.46836	2.66124e-50	1.08853e-49
MPC1	4.44932	4.06398	-0.38534	1.19851e-20	1.74804e-20
FAM120C	1.15955	1.07734	-0.0822016	1.93038e-08	2.31765e-08
HLA-H	2.05569	5.22297	3.16728	2.2154e-54	3.06081e-53
SLC48A1	2.97714	2.61791	-0.359221	4.68229e-21	6.87905e-21
EPB41L4A-DT	0.525591	0.929218	0.403627	5.86203e-33	1.06871e-32
PCOLCE	4.15718	4.96734	0.810162	1.00093e-18	1.417e-18
AP002807.1	3.25356	1.19069	-2.06287	4.79652e-53	3.37421e-52
PCK1	0.415609	0.814274	0.398665	0.00863313	0.00923748
SLC20A2	3.7441	3.38484	-0.359265	3.38697e-20	4.90648e-20
POLR2E	5.03711	4.54789	-0.489224	7.43569e-40	1.63093e-39
GNPDA1	2.45039	3.64393	1.19354	2.09068e-54	2.95284e-53
ZNF821	1.49196	1.07389	-0.41807	2.35063e-37	4.78007e-37
IQSEC1	2.98359	3.57051	0.586924	4.33531e-34	8.12081e-34
THPO	0.708639	0.328236	-0.380403	1.52998e-22	2.3038e-22
RNU4-2	2.25447	1.19222	-1.06225	0.00967862	0.0103419
RPL32	9.30816	8.00649	-1.30167	1.97039e-50	8.20387e-50
F10	1.48444	2.36565	0.881208	4.01032e-17	5.52275e-17
BNIP2	4.01586	3.16963	-0.846239	5.20905e-47	1.59085e-46
MFSD6L	1.78571	1.46197	-0.323744	1.78847e-06	2.07095e-06
MACC1	1.23123	2.52257	1.29134	1.01197e-38	2.14403e-38
PHACTR4	2.64147	2.90368	0.262206	9.12069e-18	1.26922e-17
NDRG3	2.66324	3.84112	1.17788	1.35245e-55	3.51556e-54
TYMP	3.31089	4.86789	1.557	1.109e-32	2.00894e-32
SMIM22	5.67574	4.81423	-0.86151	8.0095e-24	1.23119e-23
KIFAP3	2.63268	3.37635	0.743663	1.26537e-48	4.37337e-48
SNX15	2.5649	0.269775	-2.29512	5.49519e-54	6.03659e-53
DPEP1	6.57873	3.18763	-3.3911	1.01572e-47	3.25823e-47
SNAPC3	2.40385	2.32189	-0.0819614	4.19707e-06	4.8234e-06
MMRN2	1.99406	2.85512	0.861061	6.87452e-34	1.28071e-33
ITPR1	1.62324	1.62058	-0.00266351	0.289024	0.294149
PEX11B	3.282	4.61472	1.33272	3.99287e-57	2.69937e-55
BTD	3.05206	2.73174	-0.32032	3.05471e-16	4.15595e-16
PML	3.09258	3.46132	0.368742	2.39267e-15	3.21328e-15
DPP3	3.22723	3.98658	0.759342	5.49045e-40	1.20954e-39
TRMT2A	4.84838	3.22269	-1.62569	2.22257e-53	1.78315e-52
TRMT5	1.57897	1.99526	0.416299	2.26995e-33	4.1815e-33
CSNK2B	5.85136	4.14993	-1.70143	8.55897e-54	8.47617e-53
GRINA	5.42365	6.10993	0.686284	7.04642e-39	1.4981e-38
ASF1A	1.98462	2.64802	0.663398	5.01975e-44	1.29558e-43
IGHV2-70D	0.0798807	1.28614	1.20626	1.53985e-34	2.92089e-34
CD248	2.42793	5.04918	2.62125	2.23485e-47	7.01116e-47
AFAP1L2	2.74736	3.0046	0.257246	0.000116612	0.000130234
AC113935.1	4.26855	4.63388	0.365334	4.50973e-07	5.28391e-07
ENHO	0.68123	0.665543	-0.0156865	0.00152067	0.00165729
MAP4K5	2.98543	3.00601	0.0205775	0.635963	0.639703
CCDC74B	0.742213	0.62378	-0.118433	2.68486e-09	3.27405e-09
PBDC1	2.98986	4.53582	1.54596	2.30921e-55	5.24544e-54
P2RX4	4.2249	2.6207	-1.6042	3.63761e-54	4.46363e-53
SNX7	2.61605	3.81071	1.19466	5.75436e-51	2.57651e-50
AC234582.1	1.89035	0.961843	-0.928504	3.37557e-43	8.40893e-43
KIAA1211L	1.62713	2.1857	0.558565	6.65576e-31	1.16329e-30
FAM83H	2.66996	4.3663	1.69634	2.5673e-47	8.01344e-47
TNPO1	3.00359	3.34269	0.339104	2.75849e-14	3.63694e-14
SLC35F6	2.38437	4.01641	1.63203	8.89643e-56	2.56169e-54
FIBIN	1.35605	3.14545	1.7894	1.27894e-39	2.78308e-39
RAP1GAP	5.29197	4.01199	-1.27997	2.91935e-38	6.08859e-38
TMEM126B	3.73903	3.57557	-0.163463	0.0776554	0.0806986
YIF1A	5.18517	4.93624	-0.248923	9.20291e-15	1.22304e-14
WNT7A	0.0844269	1.74193	1.6575	5.00978e-42	1.18944e-41
RNF170	2.10809	2.33013	0.222043	1.03995e-09	1.27737e-09
AC090425.1	0.0839894	0.931169	0.84718	1.69922e-55	4.18783e-54
EHMT1	3.34789	2.17994	-1.16795	5.23007e-54	5.79787e-53
ZNF879	0.74971	0.643989	-0.105721	1.43933e-06	1.66994e-06
IQCE	2.11157	2.85469	0.743118	3.48804e-44	9.07645e-44
RPL23AP42	7.94616	2.18471	-5.76145	1.97998e-54	2.83157e-53
AC026356.1	0.194438	1.09176	0.897324	2.86502e-55	6.23537e-54
ERCC8	1.29891	1.15348	-0.145427	1.02728e-12	1.32229e-12
FBP1	3.81542	5.2968	1.48138	1.2121e-38	2.5609e-38
RPL24P2	2.167	1.54275	-0.624248	2.66419e-28	4.41986e-28
AC118549.1	2.52179	2.21577	-0.306023	2.15545e-26	3.46037e-26
TNFRSF14	4.3576	3.91306	-0.444538	2.95746e-11	3.72464e-11
C1orf56	2.05828	2.02081	-0.0374655	0.000897313	0.000982312
AC023043.1	0.733302	1.45061	0.717308	1.23447e-31	2.18961e-31
CD1A	0.0584112	1.0109	0.952491	1.17572e-49	4.46382e-49
TAOK1	1.70904	2.52112	0.812081	1.28745e-49	4.86644e-49
NRROS	0.62734	1.40244	0.775098	5.71972e-39	1.21861e-38
RBPJL	7.77374	1.10694	-6.66681	3.82172e-53	2.78749e-52
ATP2B4	2.78891	4.27016	1.48124	8.51187e-45	2.27943e-44
BRMS1L	1.3285	1.4792	0.150694	1.62831e-05	1.85054e-05
RAB3GAP1	3.30051	3.74678	0.446271	4.03744e-38	8.38471e-38
WASH9P	3.55841	1.22287	-2.33554	7.89612e-54	8.02467e-53
CCL28	2.29933	2.65438	0.355045	0.00014715	0.000163943
BICDL2	5.86014	3.14764	-2.7125	1.00661e-50	4.35323e-50
AGAP4	2.88811	0.591637	-2.29647	1.07934e-53	1.00441e-52
FAM216A	1.3146	1.16359	-0.151003	1.49747e-10	1.86601e-10
KPNA6	2.55054	3.52596	0.97542	3.43316e-54	4.30556e-53
ALG5	4.98835	4.18563	-0.802717	7.51176e-37	1.5087e-36
CSNK1G1	1.22729	1.7027	0.475412	1.5915e-47	5.03627e-47
MOCS2	3.50291	2.44178	-1.06113	2.43802e-49	8.93711e-49
AC022509.2	0.208642	0.889035	0.680393	1.75327e-45	4.86976e-45
EP400P1	2.16717	0.873641	-1.29353	3.63241e-53	2.6678e-52
PPP2R3C	2.67659	2.58332	-0.0932709	0.00106564	0.00116457
FAM156A	3.26373	0.0292053	-3.23453	1.07931e-53	1.00441e-52
ZNF75A	2.79499	1.38073	-1.41426	1.69974e-54	2.51725e-53
AC103760.1	0.461256	0.79873	0.337474	1.2314e-13	1.60852e-13
CYBRD1	2.58393	4.95067	2.36674	1.66693e-47	5.26974e-47
LINC01711	0.0778742	1.12312	1.04524	6.00208e-51	2.68041e-50
TACO1	2.55316	3.05339	0.500235	1.18496e-29	2.02089e-29
HSPA12B	1.08378	1.99728	0.913499	9.65221e-40	2.10926e-39
TMSB4XP1	0.228185	0.995204	0.767019	4.6244e-41	1.05644e-40
CDC37	5.82559	5.98333	0.15774	0.00173942	0.00189289
FAM162B	0.772439	0.963291	0.190851	8.18754e-06	9.35156e-06
C15orf65	2.06144	1.6524	-0.409035	1.29429e-17	1.79658e-17
CCN5	1.38501	0.904118	-0.480893	1.55872e-13	2.03203e-13
KATNAL1	0.749981	1.43448	0.684501	9.5599e-43	2.33593e-42
N4BP2L1	3.24303	1.82745	-1.41558	2.07341e-54	2.9333e-53
AL139396.1	0.693646	1.2037	0.510058	7.62203e-10	9.38433e-10
LAMP5	0.332965	3.68964	3.35667	1.52372e-52	9.19615e-52
LINC00886	1.19513	0.637909	-0.557216	4.04489e-33	7.40567e-33
PRSS53	1.29075	0.385032	-0.905713	2.56584e-52	1.45852e-51
KCTD14	3.36678	2.03497	-1.33181	5.26273e-40	1.16027e-39
PRRT3-AS1	1.31462	0.975469	-0.339149	1.40657e-15	1.89358e-15
EML4	3.52574	3.6947	0.168959	1.56691e-05	1.78147e-05
ATP11B	2.49594	3.193	0.697065	2.06775e-36	4.10954e-36
ANO6	2.62927	3.69679	1.06752	4.73239e-43	1.17093e-42
PITX1	0.214187	2.7825	2.56831	2.21522e-48	7.50428e-48
DCLK1	0.574482	0.753578	0.179095	0.00517294	0.00556536
RNF135	2.56546	2.87611	0.310654	3.68823e-18	5.16544e-18
FABP5	4.069	2.87514	-1.19386	1.20331e-37	2.46779e-37
ALS2CL	3.58771	3.18005	-0.407658	2.05252e-05	2.32785e-05
SEPSECS-AS1	1.08336	0.367299	-0.716062	2.59785e-45	7.15056e-45
CTBS	2.59044	2.27285	-0.31759	1.64703e-19	2.35955e-19
TMSB15A	0.344264	0.700464	0.3562	5.45288e-16	7.3839e-16
H19	6.07594	3.44254	-2.63341	3.78525e-44	9.83744e-44
INPP5B	2.50595	1.67417	-0.831782	2.0645e-53	1.68473e-52
RIMBP2	0.891242	0.683274	-0.207969	3.8257e-13	4.9647e-13
AC008514.1	0.0502332	0.945038	0.894805	4.76012e-52	2.55306e-51
KCTD15	3.59262	2.29116	-1.30146	1.06508e-51	5.37377e-51
SELENOK	5.09127	4.19925	-0.892016	3.87049e-45	1.05466e-44
OXTR	0.162447	1.02133	0.858881	1.19231e-51	5.97343e-51
IFIT5	1.46819	2.86889	1.40071	2.02252e-54	2.88517e-53
ZNF559	2.13134	1.5806	-0.550738	6.00649e-35	1.15174e-34
COASY	5.07866	4.31029	-0.768371	4.94361e-48	1.62889e-47
RPS6KA2	2.90259	3.07396	0.171373	0.000256445	0.000283936
EXD2	3.31253	2.50815	-0.804386	7.52246e-46	2.131e-45
SUMO2P1	0.608246	0.454331	-0.153915	0.486444	0.491414
APP	5.99908	7.4505	1.45142	2.57391e-46	7.52808e-46
CYP7B1	1.15684	1.47631	0.319476	4.33832e-06	4.98473e-06
ISY1-RAB43	1.92661	0.00621798	-1.92039	2.00529e-55	4.73737e-54
IFT52	2.78909	3.66441	0.875314	1.65487e-52	9.89105e-52
NRBP2	4.07337	2.97796	-1.09541	8.18803e-41	1.85568e-40
GPAA1	5.16723	5.10165	-0.0655783	0.000930264	0.0010178
NPIPB15	2.38317	1.43306	-0.950109	4.02817e-11	5.05969e-11
SMARCA5	3.14546	3.81997	0.674513	8.75318e-46	2.4719e-45
FAM24B	2.46885	1.35571	-1.11313	1.62744e-45	4.53284e-45
FBXO33	1.5742	2.21987	0.645672	1.61848e-49	6.04422e-49
DNALI1	3.48044	2.45854	-1.0219	2.52547e-38	5.27934e-38
IPMK	0.947516	1.48771	0.54019	5.52355e-39	1.17726e-38
UBTD2	2.06648	3.53882	1.47235	4.81028e-55	9.41362e-54
ANK1	0.518084	0.762036	0.243952	0.000166514	0.000185252
UGGT1	2.72358	3.18442	0.460833	3.56694e-23	5.42072e-23
IGKV2D-29	0.307367	2.11857	1.8112	8.64849e-35	1.65038e-34
ASB1	2.23785	2.32225	0.0843991	0.271535	0.276663
ZKSCAN8	2.2672	2.1843	-0.0828984	0.0112114	0.0119596
GTF2E1	1.46472	2.1214	0.656678	1.50253e-48	5.1688e-48
POLR2H	4.77138	4.04901	-0.722369	3.97565e-41	9.11277e-41
TBC1D9	1.91903	3.0577	1.13867	3.968e-43	9.84187e-43
SSX2IP	1.14576	1.69407	0.548308	1.07573e-31	1.90963e-31
CMTM4	3.27146	3.02156	-0.249899	1.69512e-09	2.07392e-09
TMEM9B-AS1	1.08741	1.18733	0.0999161	0.0140322	0.0149379
TSPAN5	0.677112	1.8741	1.19699	2.59873e-50	1.06489e-49
HSPA5	6.33687	7.87961	1.54274	1.15148e-49	4.37958e-49
IFT140	2.25217	2.31669	0.0645251	0.390262	0.395464
ASAH2B	1.21653	0.873155	-0.343377	4.21843e-29	7.10998e-29
SCGB3A1	1.53065	1.93932	0.408678	0.694156	0.697459
POLR2K	3.63749	4.4464	0.808914	1.81214e-51	8.80285e-51
MFSD4A	1.41998	2.05913	0.639157	1.26679e-10	1.58062e-10
HCG4	0.861917	1.18387	0.321955	2.27233e-07	2.67653e-07
LTA4H	4.47161	3.78951	-0.682099	2.86332e-40	6.36607e-40
MPZ	1.10002	0.999568	-0.100448	1.01625e-06	1.1826e-06
RER1	5.35263	4.27462	-1.07801	6.30108e-52	3.28879e-51
MON1A	2.0222	1.78253	-0.239674	1.81981e-15	2.44625e-15
CNPY4	1.69424	3.02206	1.32783	2.01182e-51	9.70151e-51
CIAO3	3.44908	2.18339	-1.26569	5.93058e-53	4.06756e-52
TMEM240	0.647368	1.01059	0.363221	3.2116e-17	4.42958e-17
AP001453.1	1.0552	0.125135	-0.930068	3.3237e-52	1.83856e-51
MLPH	3.53852	4.50346	0.96494	1.83362e-18	2.58296e-18
PPP6R2	4.28951	3.85116	-0.438352	6.23151e-30	1.07033e-29
ACSM1	0.787285	0.734044	-0.0532408	0.0192175	0.0203666
PLAC8	0.80291	3.27756	2.47465	2.92788e-50	1.19206e-49
ZNF785	2.01014	1.75455	-0.255582	4.42105e-20	6.39202e-20
CIRBP	7.77652	5.46347	-2.31304	1.69488e-48	5.80945e-48
SPIN3	1.85814	1.26379	-0.594345	6.48693e-48	2.11388e-47
CEP170B	3.52194	4.08084	0.558899	4.80702e-20	6.94478e-20
YIPF2	4.92045	4.40583	-0.514623	1.2139e-36	2.42695e-36
ZNF69	1.87601	1.83135	-0.0446672	0.370098	0.375388
ELOCP19	1.78041	1.02148	-0.758937	1.03368e-33	1.9182e-33
NCOR1	3.951	2.86293	-1.08808	2.38481e-52	1.36466e-51
ERV3-1	1.98413	2.06656	0.0824273	0.496308	0.501261
USP2	2.11019	1.1201	-0.990092	1.97042e-33	3.63639e-33
TEAD4	4.09821	3.12184	-0.976377	8.42845e-37	1.69067e-36
PARM1	3.48993	3.75472	0.264799	0.0200241	0.0212096
ADGRL1	2.31701	2.16582	-0.151197	9.3691e-09	1.13043e-08
CDR2L	1.42133	4.05724	2.63591	7.17164e-55	1.2912e-53
TRRAP	2.02165	2.78551	0.763867	6.15986e-49	2.1845e-48
EIF3D	6.59432	5.66994	-0.924382	1.60257e-47	5.07037e-47
ZNF684	1.36373	0.888697	-0.475032	3.96789e-43	9.84187e-43
ZBTB21	1.33887	1.6682	0.329336	1.74953e-13	2.27905e-13
TFCP2L1	1.34183	2.36683	1.025	1.96389e-32	3.54253e-32
HIGD1A	4.11313	4.8052	0.692075	1.32126e-34	2.51015e-34
TMCO6	3.14219	2.08672	-1.05547	1.23131e-51	6.15258e-51
SKP1	6.50575	4.12958	-2.37617	4.41202e-53	3.15269e-52
SUOX	2.89903	2.55532	-0.343709	8.96336e-25	1.40188e-24
CXCL9	0.347893	2.7379	2.39001	4.52151e-51	2.06342e-50
DPY19L1	1.6845	3.1976	1.5131	2.63949e-55	5.82528e-54
HLA-F	3.77301	4.61807	0.845058	7.80826e-23	1.18096e-22
AC010761.1	1.87584	1.63961	-0.236226	4.01979e-14	5.28474e-14
LGALS2	5.16831	3.77133	-1.39698	1.57746e-13	2.05615e-13
ARL14	1.90637	4.05246	2.14609	1.23757e-34	2.35195e-34
IVNS1ABP	4.59657	4.53963	-0.0569346	0.154821	0.159215
TBC1D17	4.62785	3.53939	-1.08846	5.22613e-51	2.35692e-50
CARS	3.58484	2.77718	-0.807658	4.36544e-47	1.33987e-46
ZNF148	1.5197	2.35459	0.834893	3.94201e-53	2.85831e-52
IGLC2	3.53235	7.2339	3.70155	2.34963e-34	4.43382e-34
TRIM7	2.08568	1.15585	-0.929832	7.19764e-26	1.14615e-25
PLK2	3.30741	4.06627	0.758863	2.89397e-21	4.26714e-21
GON4L	3.45715	2.13849	-1.31866	4.00694e-53	2.9017e-52
LONP1	3.93586	4.10745	0.171591	0.000154558	0.000172107
AKR1B10	0.558009	3.75148	3.19347	8.83053e-42	2.07697e-41
SMG8	1.58016	2.18011	0.599946	1.13197e-35	2.21346e-35
CACNA2D1	0.478975	1.4277	0.948726	1.34734e-45	3.77228e-45
PTPRZ1	0.994557	0.497806	-0.49675	6.52476e-22	9.71529e-22
PET117	2.28706	2.22263	-0.0644342	0.000506239	0.00055683
SLC27A3	3.29929	2.7061	-0.593186	3.13865e-24	4.86044e-24
RPL23AP2	0.636053	0.899315	0.263262	7.21764e-11	9.04001e-11
TEF	3.02245	3.01218	-0.0102681	0.409269	0.414626
LINC01273	0.442142	0.611634	0.169493	2.77494e-05	3.13844e-05
DESI1	2.84513	3.25479	0.409663	1.17062e-29	1.99683e-29
RBSN	1.78573	2.11782	0.332087	1.48686e-35	2.90046e-35
PXYLP1	2.17054	1.71259	-0.45795	2.17269e-34	4.10494e-34
LEAP2	1.47857	0.607762	-0.870806	1.07074e-46	3.20902e-46
C21orf62	0.833743	0.531982	-0.301761	6.162e-13	7.96515e-13
ODF2	2.84454	2.93575	0.0912075	0.255007	0.260039
BCL2L2-PABPN1	1.4548	0.274907	-1.17989	1.81211e-48	6.19268e-48
NFKBIE	1.98059	3.68629	1.70569	2.41891e-49	8.87261e-49
SENP6	3.97694	2.72204	-1.25491	2.7925e-54	3.65751e-53
HINT2	4.68258	3.22017	-1.46242	1.84043e-48	6.28116e-48
TSPAN8	3.78927	6.9596	3.17033	1.00735e-43	2.56778e-43
USP30	2.25535	1.90272	-0.352626	2.19236e-28	3.64101e-28
SNORA53	0.685883	0.469703	-0.216179	9.0476e-05	0.000101289
APMAP	4.0978	5.56589	1.46809	2.91683e-55	6.30812e-54
CS	5.01897	4.27562	-0.74335	8.36023e-52	4.28422e-51
EMC1-AS1	1.07742	0.884624	-0.192799	6.02495e-09	7.30183e-09
AC074143.2	2.99806	0.000446305	-2.99761	2.90768e-63	6.81273e-61
CTNNAL1	3.05245	3.61886	0.566411	3.69159e-21	5.43289e-21
COX6CP1	0.414361	1.10126	0.686897	4.23363e-12	5.39944e-12
TSEN2	2.80224	1.30214	-1.50011	5.40522e-52	2.86146e-51
AMZ2P1	2.15814	1.69126	-0.466874	1.36761e-27	2.23778e-27
IQCH-AS1	1.32373	0.971149	-0.352582	3.85593e-29	6.50606e-29
BEGAIN	3.49203	0.517394	-2.97463	2.17904e-54	3.02764e-53
ZSCAN5A	1.5894	0.566476	-1.02292	2.65041e-52	1.49959e-51
ANKRD6	2.35676	1.36075	-0.996003	1.33956e-52	8.19747e-52
GNAI1	1.54911	2.89355	1.34443	2.6072e-47	8.13601e-47
ARL2	4.83659	4.50201	-0.334582	1.13263e-17	1.57355e-17
AL121772.3	0.667106	0.940561	0.273454	1.22174e-08	1.47149e-08
IRGQ	2.21374	2.03302	-0.180717	8.32456e-15	1.10684e-14
TTC33	1.62793	2.4166	0.788673	1.67737e-45	4.66499e-45
AL162151.2	6.66919	1.824	-4.84518	2.47896e-40	5.52444e-40
STIM1	3.32159	3.47975	0.158159	6.87697e-05	7.71303e-05
IGKV2-29	0.109899	0.974307	0.864408	3.23542e-30	5.58863e-30
SULT1A4	1.43473	0.00396255	-1.43076	3.3905e-58	3.41125e-56
TNS4	0.168953	3.61794	3.44898	9.58882e-47	2.88086e-46
AL158163.2	1.79126	0.327596	-1.46367	3.26599e-53	2.44684e-52
IFI16	2.92056	4.49895	1.5784	1.59974e-40	3.58468e-40
PPIF	4.77132	4.43386	-0.337467	9.14952e-14	1.19672e-13
BRD1	3.06978	3.10805	0.0382765	0.381251	0.386562
LINC02041	0.0394727	2.1666	2.12713	1.93807e-56	8.28718e-55
CWC25	3.28725	2.85456	-0.432695	2.1528e-36	4.27535e-36
EIF4A1	7.03388	1.25714	-5.77674	8.5986e-55	1.48899e-53
DOCK9	2.99262	2.62425	-0.368376	3.45485e-18	4.84041e-18
NCOA6	2.4687	2.83169	0.362995	1.47977e-26	2.38347e-26
DIS3	2.13537	2.3233	0.187935	1.32873e-09	1.62915e-09
PI3	0.635572	4.89654	4.26097	3.06752e-48	1.02917e-47
URI1	3.74225	3.70619	-0.0360649	0.000222188	0.000246294
UBALD1	3.48699	3.01292	-0.47407	5.59813e-23	8.48474e-23
CCDC71L	2.04847	3.27694	1.22846	1.89878e-48	6.47104e-48
USP12	2.48776	3.12726	0.639492	9.44306e-41	2.13445e-40
OR2I1P	1.15285	3.57907	2.42622	1.25574e-36	2.50869e-36
OS9	6.50127	5.97671	-0.524561	1.9764e-35	3.83704e-35
RPUSD3	3.57609	2.21113	-1.36495	1.29212e-51	6.43203e-51
S1PR2	1.13763	2.30451	1.16688	3.21965e-52	1.7892e-51
TRIM34	1.19478	0.267828	-0.92695	8.57316e-54	8.47617e-53
MSX2	0.302302	1.77258	1.47028	5.66801e-47	1.72532e-46
HDAC2	4.09615	2.62028	-1.47588	8.22756e-54	8.22949e-53
AAMDC	3.69152	3.1454	-0.546121	1.9662e-30	3.40832e-30
SRRD	2.49726	2.1737	-0.323565	9.53833e-23	1.44094e-22
CLSTN1	4.82894	5.8541	1.02516	2.82442e-48	9.49469e-48
EHBP1L1	3.00096	4.44054	1.43958	4.26626e-48	1.41333e-47
PLSCR4	2.71309	3.18596	0.472869	1.06354e-12	1.36886e-12
PCDH12	0.777705	1.74686	0.969158	3.6126e-49	1.30745e-48
RGL1	1.49166	2.61544	1.12378	1.80038e-46	5.31659e-46
ERBB3	4.50216	4.60664	0.104483	0.0228452	0.0241529
AC007009.1	2.92273	0.000850833	-2.92188	2.06817e-64	6.43163e-62
ZNF583	0.836041	0.45645	-0.379592	4.30784e-37	8.70937e-37
BLVRB	4.75665	5.32971	0.573058	2.61836e-20	3.7998e-20
UNC119B	2.99974	2.85751	-0.142227	3.84812e-07	4.51552e-07
SATB1	3.51168	1.80297	-1.7087	4.50019e-55	8.89842e-54
REEP6	3.43201	3.04379	-0.388217	3.12536e-06	3.6029e-06
FAM81A	0.473905	0.964807	0.490901	7.43132e-32	1.32401e-31
DOC2A	0.858569	0.254415	-0.604154	1.04051e-38	2.20367e-38
PRKDC	3.62841	3.34658	-0.28183	4.23617e-13	5.49113e-13
TGM1	1.13263	0.568484	-0.564143	2.33465e-37	4.74815e-37
GNAI2	4.75203	5.66879	0.916766	9.44246e-41	2.13445e-40
KDM3A	3.40055	2.51264	-0.887911	2.34073e-47	7.32454e-47
AL353625.1	0.805682	0.520101	-0.285581	6.90557e-28	1.13603e-27
SCARNA13	1.49729	1.22621	-0.27108	2.66327e-07	3.13485e-07
ANGEL1	4.08036	2.59025	-1.49011	7.40069e-48	2.4001e-47
KLHL18	1.83202	1.88031	0.0482956	0.179409	0.184091
AC083798.2	2.70551	0.435578	-2.26993	6.64877e-53	4.47895e-52
ATAD2B	1.64168	1.25612	-0.385558	4.36662e-37	8.82716e-37
POLR2J3	4.62781	0.340249	-4.28756	4.41997e-53	3.15269e-52
AL096870.2	0.899594	0.430057	-0.469538	9.29618e-51	4.0336e-50
AL136116.3	0.296279	0.931953	0.635674	3.16726e-52	1.76269e-51
SCRN1	3.19372	4.07713	0.88341	5.43279e-36	1.06943e-35
SNRPE	5.07402	4.81945	-0.254573	3.73869e-16	5.07955e-16
AP000648.3	0.487047	0.643954	0.156907	2.79293e-12	3.57055e-12
BEAN1	0.455718	1.07544	0.619725	1.62799e-17	2.25631e-17
SPRY1	3.45149	4.01465	0.563157	7.51012e-14	9.83562e-14
ST6GALNAC6	4.5235	3.73731	-0.786192	9.5138e-46	2.68212e-45
C2CD2	2.51737	2.12178	-0.395584	1.502e-24	2.33846e-24
FABP4	3.16665	2.38748	-0.779168	8.92226e-11	1.11563e-10
SUMO2	5.58224	5.3123	-0.269936	1.03194e-22	1.55783e-22
DDX3Y	2.23362	1.67785	-0.555765	3.00076e-10	3.72055e-10
LINC02381	1.40845	3.45247	2.04402	1.32227e-47	4.20694e-47
ELN	5.29129	4.58347	-0.707822	7.4795e-14	9.79702e-14
MAFG-DT	1.01158	1.70301	0.69143	4.3175e-40	9.54878e-40
ARHGAP33	2.99913	1.53062	-1.46851	1.78406e-48	6.10415e-48
WDR26	3.56304	3.61006	0.0470157	0.13788	0.142143
AC130689.1	0.298974	0.810729	0.511754	1.25471e-38	2.64946e-38
TRAPPC10	2.41121	1.57695	-0.834258	3.89672e-50	1.56749e-49
NAGK	4.85818	2.95573	-1.90245	5.84879e-56	1.83555e-54
ATF7IP	2.14704	2.65111	0.50407	1.11427e-34	2.12019e-34
AGBL3	1.3232	0.427736	-0.895467	2.04771e-53	1.67339e-52
CUEDC1	3.51516	3.54391	0.0287482	0.893618	0.895031
CGREF1	0.906497	1.68651	0.780016	1.44852e-28	2.41783e-28
OTUB1	4.33793	4.22381	-0.114119	5.87366e-09	7.11948e-09
C8orf37	0.576377	0.987498	0.41112	1.08954e-41	2.5514e-41
HS3ST2	0.23917	1.2208	0.981632	2.00774e-40	4.48367e-40
WDR25	2.39667	1.79991	-0.596752	2.54126e-28	4.21833e-28
PPP1R2	2.90569	3.799	0.893313	3.45867e-53	2.55428e-52
HERC2P3	3.23119	0.265986	-2.9652	1.94068e-54	2.78702e-53
FLT3LG	1.60952	0.854583	-0.754935	2.98367e-44	7.78563e-44
ZNF813	0.522407	0.855806	0.333399	1.24055e-22	1.87061e-22
KIAA1191	4.24069	4.71787	0.477188	1.70979e-33	3.16086e-33
EID1	4.50396	6.05257	1.54862	2.96839e-52	1.66336e-51
AC023157.1	0.208057	0.850504	0.642446	1.71922e-18	2.4236e-18
SF3B5	5.71247	6.59155	0.879083	1.87017e-47	5.89738e-47
FBLN5	4.15391	3.76274	-0.391169	7.56277e-06	8.64605e-06
RTN4IP1	1.2188	1.96224	0.74344	3.17492e-48	1.06415e-47
NME6	2.79726	1.80586	-0.991401	3.34715e-53	2.49362e-52
ERVK3-1	3.79204	1.84161	-1.95043	2.15088e-53	1.73453e-52
HMGN2P15	0.683689	0.807039	0.12335	0.0350737	0.0368626
NUP58	2.30647	2.37333	0.0668567	0.207935	0.212813
P4HA1	2.89962	4.5966	1.69698	3.98067e-51	1.83333e-50
CACNA2D4	1.05493	0.796425	-0.258507	5.97587e-15	7.961e-15
CNOT6	1.67918	2.77295	1.09377	3.77818e-56	1.35271e-54
FAM83D	0.236484	2.19773	1.96125	2.28998e-54	3.13343e-53
TNFRSF11B	0.693917	2.67523	1.98131	1.06555e-44	2.84191e-44
AC097376.2	1.13367	0.507552	-0.626115	4.42234e-46	1.27233e-45
TTC12	2.25599	1.71558	-0.540417	7.00965e-33	1.27524e-32
AC010329.1	1.38373	0.0859981	-1.29773	9.31867e-52	4.74365e-51
NAAA	2.09508	2.6411	0.546025	2.11988e-24	3.29143e-24
TMEM65	1.51525	2.15215	0.6369	3.18454e-40	7.07289e-40
TRMT61A	2.3433	3.20514	0.861848	1.86863e-39	4.04574e-39
FKBP8	5.85134	6.56986	0.718522	5.63819e-33	1.02876e-32
CAMK2D	2.20136	3.19207	0.990712	1.59917e-50	6.73212e-50
HPN-AS1	1.59318	0.273414	-1.31976	6.44824e-49	2.28392e-48
AC015813.5	0.680884	0.626219	-0.054665	0.00730741	0.00783464
ADSSL1	2.14925	1.19349	-0.955769	8.36815e-38	1.72382e-37
RHOF	1.31761	0.918804	-0.39881	1.45837e-17	2.02221e-17
SLC35E1	3.5389	3.53433	-0.00457384	0.101833	0.105445
CHD6	2.16918	2.08546	-0.0837289	5.13298e-05	5.77178e-05
AC005674.2	0.748399	0.640898	-0.107501	1.05814e-06	1.23111e-06
CCDC82	3.13984	2.16012	-0.979715	6.05283e-52	3.17098e-51
C19orf53	5.2763	5.97861	0.702316	2.00166e-49	7.41048e-49
AF127577.4	0.476731	0.543313	0.0665824	0.00133235	0.00145391
TMEM14A	3.78386	4.63165	0.847792	5.97994e-42	1.41467e-41
RBP7	2.29236	2.374	0.0816412	0.822804	0.824878
GOLGA4	3.58497	3.47888	-0.106082	0.000736691	0.000807664
TANK	3.14811	3.09082	-0.057291	0.00618724	0.00664365
TBC1D22B	2.09343	2.7111	0.61767	4.74173e-45	1.2855e-44
BRD7	4.087	2.97682	-1.11019	1.91544e-52	1.12329e-51
MIATNB	1.53692	1.01164	-0.525273	2.68741e-38	5.61376e-38
SEPHS1	3.43933	3.68832	0.24899	9.14962e-14	1.19672e-13
NMD3	3.58233	3.58081	-0.00152319	0.324407	0.329709
STX4	4.31442	4.02115	-0.293271	8.48492e-22	1.26142e-21
DLEU1	1.31634	0.526858	-0.789482	2.21928e-48	7.51061e-48
TMTC3	0.935615	2.02933	1.09371	4.24993e-56	1.454e-54
AC060780.3	0.0290551	1.13219	1.10313	1.77672e-53	1.49774e-52
NTSR1	0.295187	1.17068	0.875497	1.46205e-07	1.72771e-07
AL390879.1	0.724438	0.752203	0.0277649	0.719402	0.722655
RNF6	2.38981	3.27579	0.88598	8.91819e-52	4.55077e-51
BANP	2.45635	1.32143	-1.13492	4.08351e-54	4.82042e-53
TMEM64	2.12583	2.30545	0.179622	0.000189053	0.000209985
AFTPH	3.42387	3.16186	-0.262011	1.13818e-19	1.63564e-19
RPL37	8.78862	6.29154	-2.49708	4.43813e-52	2.39538e-51
HDAC7	3.63872	3.78867	0.149957	0.000123096	0.000137421
ENO3	2.39067	0.873161	-1.51751	4.43486e-54	5.13567e-53
AFG3L1P	3.30244	1.15974	-2.1427	8.5733e-54	8.47617e-53
ROCR	2.50093	0.598317	-1.90261	1.60301e-43	4.0505e-43
RUSC1	3.29909	3.51232	0.213224	8.14707e-06	9.30597e-06
RHOU	2.47429	3.49884	1.02455	5.85028e-35	1.12244e-34
DAP3	4.9809	4.35938	-0.621519	1.16678e-45	3.27586e-45
NTNG2	0.751787	0.532811	-0.218975	7.47523e-10	9.20425e-10
DKC1	3.90204	3.89909	-0.00294551	0.0476548	0.0498677
VIRMA	3.47233	2.60264	-0.869687	1.37893e-48	4.75606e-48
FYN	2.74866	2.9435	0.194838	0.000145895	0.000162566
DBNDD2	3.84963	1.55738	-2.29225	1.42969e-52	8.68993e-52
DNPH1	5.08267	4.69078	-0.391896	2.2366e-14	2.95564e-14
NAF1	1.83178	1.42833	-0.40345	1.08534e-34	2.06585e-34
ARHGEF2	2.80412	3.60767	0.803544	1.6226e-36	3.23348e-36
ADRA2C	1.28525	1.78464	0.499382	2.31975e-08	2.78123e-08
ZNF852	1.28227	0.502283	-0.779983	1.49375e-51	7.36323e-51
ZNF638	4.66582	3.09021	-1.57561	1.88637e-53	1.56561e-52
AL035252.4	1.03981	0.20683	-0.832983	0.0018934	0.00205787
TK2	3.36539	3.12113	-0.244261	9.03994e-14	1.18256e-13
UXS1	2.79066	2.87586	0.0852056	0.061182	0.06382
EPB41L5	2.94886	1.73137	-1.21749	5.76619e-52	3.03835e-51
PRSS22	3.52746	4.25878	0.731314	6.72227e-15	8.94838e-15
RPL7AP30	1.19914	0.683578	-0.51556	4.91547e-31	8.6189e-31
HLA-L	0.645984	1.20903	0.56305	2.00606e-23	3.06245e-23
CCRL2	0.737147	1.86442	1.12727	7.07903e-40	1.5545e-39
HPN	6.47394	2.2974	-4.17655	2.60012e-51	1.23363e-50
BIRC6	3.49795	2.58122	-0.91673	7.55243e-51	3.31669e-50
STK39	3.12755	4.20231	1.07477	2.15991e-41	5.00042e-41
HTR3A	0.801542	0.608562	-0.19298	0.00492323	0.00529969
GBP2	2.36268	4.13743	1.77475	1.3739e-44	3.6394e-44
LACC1	1.12378	1.92808	0.804299	2.34356e-50	9.65421e-50
TOP2A	0.441892	2.95832	2.51643	1.60099e-53	1.37264e-52
FBXO25	3.51833	1.7393	-1.77903	7.15283e-54	7.41479e-53
TMEM181	3.66586	4.05184	0.385984	2.50762e-15	3.36606e-15
ANXA1	3.64952	5.99584	2.34632	8.90267e-45	2.38052e-44
LAMTOR5	5.13015	4.74649	-0.383657	3.78351e-36	7.48042e-36
MIR5587	0.0269034	1.00363	0.976731	1.04276e-44	2.78287e-44
AC106886.4	0.824527	0.345175	-0.479352	1.68952e-43	4.26596e-43
FAM98B	1.72215	2.39124	0.669087	1.28537e-48	4.44051e-48
LRRC56	0.982298	1.56584	0.58354	4.26797e-28	7.04899e-28
TOR2A	2.77255	2.2065	-0.566056	7.71912e-31	1.34722e-30
RALGPS1	2.39447	1.61551	-0.778969	4.38567e-36	8.65306e-36
SSTR3	0.50044	0.837033	0.336594	0.619026	0.623106
HDAC1	4.56271	5.38384	0.82113	2.36835e-46	6.9399e-46
AC008280.3	0.590361	0.765928	0.175567	7.36698e-08	8.74305e-08
TSPAN33	3.39127	2.6731	-0.718168	2.25535e-18	3.17181e-18
C5orf51	1.84992	2.78501	0.935092	2.16093e-54	3.01881e-53
CEMIP2	3.35788	3.90716	0.549281	2.21752e-22	3.32822e-22
CNOT9	2.97577	3.402	0.426222	1.81695e-42	4.38588e-42
MT-ND5	9.12305	11.3836	2.26058	5.34124e-44	1.37793e-43
HOTAIRM1	1.49371	2.03674	0.543027	2.3748e-13	3.08886e-13
SLC8A2	1.48467	0.750509	-0.734158	5.82632e-28	9.59775e-28
GPR75	0.621	0.423329	-0.19767	1.38533e-20	2.01862e-20
ENTPD8	1.02847	1.8222	0.793728	1.16425e-13	1.52103e-13
KCTD10	2.49162	3.10378	0.612162	3.55842e-39	7.63472e-39
SMYD4	1.83345	1.37283	-0.460615	1.97637e-39	4.27463e-39
IGHV3-11	0.455644	3.71231	3.25667	2.9158e-45	8.0077e-45
CARD6	1.19883	2.76995	1.57112	4.99371e-46	1.43244e-45
JUND	5.87805	6.61648	0.738438	1.44649e-16	1.97578e-16
CAPZA2	3.81408	3.96488	0.150802	0.000801727	0.00087829
TACC1	3.94374	3.70129	-0.242455	7.83594e-07	9.1373e-07
AL050341.2	1.68534	2.19587	0.510527	3.4306e-31	6.03548e-31
LTF	2.9437	3.43027	0.486573	0.00887849	0.00949763
NOL8	3.33097	2.26133	-1.06964	7.27197e-54	7.52917e-53
Z74021.1	2.06559	1.12754	-0.93805	6.4911e-22	9.66613e-22
RPPH1	1.4737	0	-1.4737	1.05478e-62	2.20012e-60
SETDB1	3.53016	2.58481	-0.945346	1.88621e-53	1.56561e-52
RHOT1	2.73104	2.49396	-0.237074	1.03242e-19	1.48416e-19
AC073389.3	0.454789	0.594084	0.139295	0.000558721	0.000613926
HMCES	2.75315	4.36191	1.60876	2.43868e-56	9.70045e-55
TOB1	5.21741	5.42348	0.206078	0.0204528	0.0216596
SQOR	3.89109	4.20344	0.31235	1.21933e-09	1.49587e-09
DSP	4.56134	4.89818	0.336845	1.23629e-06	1.43625e-06
FGL1	6.69647	1.33655	-5.35993	4.008e-48	1.33268e-47
RAB4A	4.22875	3.81566	-0.41309	4.37143e-24	6.75359e-24
SKA1	0.235251	0.889092	0.653842	5.13005e-47	1.5677e-46
PNLIP	12.1053	5.35915	-6.74615	8.77804e-26	1.39626e-25
CYP39A1	1.47732	0.90764	-0.569678	3.46135e-24	5.35628e-24
SDC3	1.92457	3.80737	1.8828	6.25179e-52	3.26411e-51
DUSP28	1.59022	1.07184	-0.518379	1.79154e-41	4.16225e-41
ATP1A2	0.676219	0.603106	-0.0731138	1.98363e-09	2.4243e-09
ABR	3.32253	3.72545	0.402921	1.70389e-19	2.4402e-19
ARHGAP22	1.05402	0.924179	-0.129841	9.96877e-05	0.000111507
NUDT7	2.16166	1.0828	-1.07886	1.59325e-49	5.95651e-49
SLC25A27	3.92422	1.37232	-2.55189	3.91032e-52	2.13154e-51
ATP2A2	4.37412	4.50902	0.134896	0.00642071	0.0068913
ZBED5	3.53759	2.53165	-1.00594	1.42695e-53	1.25119e-52
NALT1	0.707901	0.606457	-0.101444	2.11678e-05	2.40025e-05
LINC02614	1.07749	0.324973	-0.752514	7.40412e-50	2.87949e-49
NCAPH	0.249768	1.55452	1.30475	2.28821e-52	1.31451e-51
ARHGEF16	2.84074	3.47721	0.63647	1.56713e-16	2.13989e-16
SLF2	2.66157	2.14799	-0.513572	7.95713e-41	1.80483e-40
RBM48	2.07086	1.76263	-0.308237	1.44947e-27	2.37105e-27
MTF1	1.0892	1.83763	0.748429	2.73775e-52	1.54543e-51
RABEP1	2.76365	3.15533	0.391682	4.7778e-16	6.47847e-16
TPSB2	2.65824	3.30469	0.646449	5.87966e-07	6.87441e-07
ARHGAP42	0.456533	1.63206	1.17553	6.47188e-50	2.53311e-49
MAPK8IP1	3.99007	2.37758	-1.61249	1.29217e-40	2.90461e-40
DOCK7	1.76365	2.04127	0.277626	7.72285e-18	1.07604e-17
AC135050.6	3.96607	3.58191	-0.384166	4.16842e-21	6.13094e-21
LPAR1	1.63594	2.45944	0.823498	5.2243e-30	8.98686e-30
CCDC92	3.1164	2.70918	-0.407227	8.32694e-33	1.51209e-32
AC069224.1	0.764399	0.534672	-0.229728	6.1614e-25	9.67097e-25
ZYX	4.93952	6.25296	1.31344	1.16523e-44	3.10052e-44
MT-ATP6	12.1024	13.3283	1.22591	2.09717e-36	4.16656e-36
EMP1	3.08659	4.91551	1.82892	1.80439e-41	4.19153e-41
RPL23AP53	1.74318	1.13707	-0.606104	4.22408e-34	7.91444e-34
AC007318.1	1.80601	1.505	-0.301006	8.3869e-07	9.77377e-07
PPIA	7.9289	6.10359	-1.82531	4.79776e-53	3.37421e-52
HNRNPAB	4.45827	6.06239	1.60412	9.15699e-57	4.90975e-55
AC233968.1	1.50336	0.0231048	-1.48025	9.41767e-40	2.05958e-39
IPO13	2.69259	3.06306	0.370461	1.86131e-23	2.843e-23
AP3S2	3.01441	1.84971	-1.1647	4.82478e-51	2.18785e-50
RN7SKP70	1.57639	0.575222	-1.00116	1.3381e-36	2.67214e-36
SLC52A3	0.663836	2.33062	1.66678	4.46987e-48	1.47935e-47
DHFR2	1.19429	1.57146	0.377169	6.03865e-22	8.99853e-22
TIMM23B	2.36421	1.47213	-0.892081	6.35354e-52	3.31219e-51
CST6	0.408782	3.39607	2.98729	1.86118e-45	5.16276e-45
KYAT1	1.45854	1.7292	0.270654	1.26643e-06	1.47084e-06
ALKBH4	1.92691	2.54847	0.621562	2.92062e-41	6.73084e-41
SDCBP	4.66553	5.54625	0.880712	2.54288e-39	5.4819e-39
NEURL1	2.77839	1.82492	-0.95347	1.51406e-22	2.28043e-22
BLZF1	2.01677	3.01748	1.0007	1.94697e-52	1.13894e-51
SMC5	3.16219	2.99437	-0.167826	4.15447e-06	4.77509e-06
NINL	2.22618	1.81162	-0.414561	9.21351e-22	1.36854e-21
SORL1	1.71651	2.88686	1.17035	3.84198e-45	1.04709e-44
LGR4	4.38372	3.33026	-1.05346	6.40105e-34	1.19347e-33
COX18	2.01466	1.66491	-0.349752	2.06646e-28	3.43434e-28
RBM38	2.46343	3.53248	1.06905	1.85129e-37	3.77902e-37
ODAM	0.341269	1.80027	1.459	1.34178e-35	2.61924e-35
AKAP9	3.87552	2.35749	-1.51803	1.18266e-51	5.93379e-51
EDF1	7.67291	8.1141	0.441182	3.08261e-11	3.88054e-11
LILRA5	0.564887	1.37734	0.812457	4.26264e-31	7.48468e-31
DNTTIP2	3.3044	3.13137	-0.173038	8.73637e-12	1.10886e-11
PLA2G4C	2.29397	1.25217	-1.0418	1.31539e-39	2.86167e-39
MMS22L	0.723352	0.393794	-0.329558	1.55831e-36	3.10645e-36
SPPL2B	5.13849	3.36257	-1.77593	2.59614e-49	9.50407e-49
FAM171A2	0.268068	0.771883	0.503815	8.36494e-41	1.89452e-40
GFPT2	1.62712	2.96821	1.34109	1.27411e-29	2.17164e-29
SHE	1.11167	0.904012	-0.20766	9.45618e-08	1.12062e-07
ALPK1	2.13176	1.57144	-0.560322	4.67365e-37	9.43913e-37
NR2C1	3.50836	2.0611	-1.44727	2.0815e-53	1.68975e-52
ZNF470	0.691968	0.620319	-0.071649	0.000837808	0.00091764
SMAD3	3.02172	3.82583	0.804115	3.36179e-32	6.03294e-32
NDN	2.48407	3.84387	1.3598	2.69198e-42	6.4523e-42
MTMR7	0.634162	0.493427	-0.140735	4.09986e-19	5.83443e-19
SELENOO	3.88434	3.56895	-0.315391	3.38835e-09	4.12281e-09
MRPS36	3.1378	3.57617	0.438377	1.65753e-24	2.5786e-24
PLA2G4A	1.2474	2.66419	1.41679	3.23442e-47	1.00293e-46
SEMA4C	2.59404	3.26547	0.671423	3.14993e-33	5.78196e-33
TANGO2	2.94095	2.22555	-0.715394	4.83052e-48	1.59415e-47
NUP98	3.5204	3.42958	-0.0908181	1.06286e-05	1.21146e-05
PIGX	2.18318	2.57227	0.389092	1.30509e-26	2.10369e-26
SLC19A2	2.71064	2.88609	0.175457	0.0341856	0.0359402
PILRA	1.77197	2.29393	0.521967	2.09002e-09	2.55304e-09
POLI	3.48854	1.33097	-2.15757	5.31561e-55	1.01928e-53
MIR181A2HG	0.216477	0.784444	0.567967	1.47222e-40	3.30285e-40
MIR200A	0.124515	1.54851	1.42399	4.78385e-50	1.90463e-49
RAP1GAP2	3.8724	3.15723	-0.715172	4.4349e-27	7.19751e-27
NFATC4	3.38093	2.47838	-0.902557	5.77382e-35	1.10837e-34
IGHV3-20	0.0574132	1.24495	1.18754	2.68237e-48	9.02602e-48
FAU	8.1941	8.02165	-0.172447	2.88042e-09	3.50878e-09
ALYREF	3.6423	4.96358	1.32128	1.47046e-55	3.72072e-54
SOCS6	1.71776	2.81392	1.09616	1.61912e-51	7.90801e-51
HNRNPL	5.8704	4.83738	-1.03301	6.36884e-54	6.79706e-53
CELP	7.12977	0.517474	-6.6123	1.12521e-54	1.83992e-53
IQCN	1.39601	0.579223	-0.816787	1.11898e-39	2.43965e-39
TRMT6	2.13026	2.52463	0.394372	6.92449e-24	1.0653e-23
AVL9	2.39594	2.27822	-0.117723	8.66435e-07	1.00943e-06
DIAPH1	4.23776	4.88859	0.650834	1.3856e-30	2.40723e-30
SERTAD3	2.23295	4.19582	1.96287	4.57304e-57	2.90771e-55
CCL11	0.836351	1.72862	0.892267	6.05606e-20	8.73601e-20
DSG3	0.108109	1.25049	1.14239	6.8649e-24	1.05629e-23
ARL1	3.98346	4.18182	0.198355	0.000369797	0.000407723
SLC25A25-AS1	1.81942	2.23068	0.411262	2.4326e-07	2.86472e-07
ANKRD49	2.83578	2.24894	-0.586833	1.72877e-45	4.80326e-45
PMS2P6	1.56987	0.111466	-1.45841	1.10018e-53	1.01992e-52
AP002360.3	1.67014	0.850048	-0.820094	1.4576e-35	2.84371e-35
COX7C	7.51348	6.7285	-0.784979	6.73613e-43	1.65562e-42
AC117503.4	0.752891	0.485211	-0.267681	2.29346e-17	3.1686e-17
NAPSB	0.963762	2.99224	2.02848	1.4262e-44	3.77436e-44
AC107464.3	0.600654	0.682295	0.0816412	0.505422	0.510285
ERP44	3.34719	4.24861	0.901428	2.75008e-53	2.11422e-52
PPIE	4.2338	2.61887	-1.61493	7.03551e-54	7.32512e-53
TAF4B	0.948811	1.09241	0.143597	0.000248087	0.000274717
ZNF300P1	1.6694	0.709996	-0.959408	7.98671e-42	1.88189e-41
PCID2	3.78929	2.74407	-1.04523	8.2181e-53	5.35343e-52
SARM1	3.18468	0.848188	-2.33649	8.75439e-55	1.50943e-53
SMAP2	3.32617	4.32278	0.996614	1.87595e-35	3.64466e-35
LIPT2	0.974314	1.05905	0.0847343	0.087697	0.0909459
SRF	2.83837	4.13557	1.29721	3.0841e-53	2.3229e-52
LTB	1.04278	3.30849	2.26571	8.68834e-44	2.21968e-43
HS6ST3	0.678579	0.342322	-0.336257	3.02945e-31	5.33688e-31
SLC6A8	2.92488	3.89333	0.96845	4.91914e-19	6.99451e-19
AL049840.2	1.81418	1.28513	-0.529053	1.72597e-27	2.81957e-27
SULT1A3	2.75965	0.0273375	-2.73231	3.18299e-54	4.06858e-53
AC107214.2	0.52815	0.581588	0.0534374	0.281845	0.286945
MICAL3	2.48644	0.933948	-1.55249	1.18028e-54	1.90995e-53
MEGF9	1.36812	2.40993	1.04181	1.38547e-50	5.87286e-50
VIPAS39	2.56453	2.99884	0.434307	1.84411e-36	3.67078e-36
USP45	1.63325	1.00563	-0.627619	4.35557e-46	1.25422e-45
CHMP4C	2.98928	3.80167	0.81239	1.80553e-25	2.85677e-25
FAM83A	0.105875	2.17615	2.07027	4.94648e-43	1.22279e-42
RNF139-AS1	1.16956	0.356534	-0.813022	3.43181e-50	1.38737e-49
AC073842.1	1.11861	0.17269	-0.945919	2.66027e-42	6.37809e-42
FOXJ1	0.338853	1.79522	1.45637	6.38541e-37	1.28429e-36
TATDN1	4.21465	2.10286	-2.11179	1.27155e-51	6.33394e-51
DENND5A	3.82966	2.82673	-1.00292	2.94482e-49	1.07326e-48
GTF2IP4	4.22732	1.67745	-2.54986	1.07933e-53	1.00441e-52
APOBEC3C	1.61206	3.99409	2.38203	7.34587e-50	2.85823e-49
DPP10-AS1	2.62447	0.436619	-2.18785	2.31607e-48	7.82732e-48
COX11	3.57656	2.56434	-1.01223	1.92862e-48	6.56983e-48
AKIRIN2	2.80268	4.05939	1.2567	1.7281e-54	2.55245e-53
SUN2	5.22732	5.01523	-0.212084	8.88217e-09	1.07213e-08
C2orf70	0.581988	1.12532	0.543327	1.10497e-15	1.49038e-15
NRP1	3.27083	3.6047	0.333877	6.60431e-08	7.84773e-08
RNF126	3.74676	3.49485	-0.25191	1.233e-06	1.43259e-06
ACTRT3	0.363227	0.885747	0.52252	3.57439e-46	1.03552e-45
SYNPO	3.58521	4.37781	0.792605	6.14819e-29	1.03243e-28
DDB1	4.80308	4.15838	-0.6447	6.13314e-51	2.73312e-50
RAD54L2	1.70999	1.58795	-0.122039	4.05754e-07	4.75833e-07
ZC3H10	0.90608	1.02521	0.119127	1.25966e-06	1.46317e-06
FAM227B	1.83852	0.556545	-1.28198	1.53661e-53	1.3294e-52
MFF	4.71668	3.39204	-1.32464	3.29266e-53	2.46383e-52
2021-03-08	2.95139	2.66784	-0.283546	2.52761e-16	3.44318e-16
MSRB2	2.40134	3.83456	1.43321	2.14323e-54	2.99988e-53
ATRX	2.76784	2.21213	-0.555708	4.0312e-31	7.08266e-31
NLRC3	0.404216	0.924027	0.519811	5.24903e-42	1.24469e-41
ALDH1B1	2.10776	3.98905	1.88129	1.01898e-53	9.63974e-53
CNTLN	0.882399	0.781525	-0.100874	2.06858e-07	2.43873e-07
FYB1	0.575166	2.14436	1.56919	1.40988e-45	3.94221e-45
ZNF394	2.44414	3.04719	0.603055	4.20046e-44	1.08923e-43
CTCF	2.9	3.96806	1.06806	2.19628e-55	5.05657e-54
MRPL45P2	1.57217	0.867972	-0.704196	3.10668e-38	6.4747e-38
HOMER3	2.62943	3.02266	0.393226	1.4871e-10	1.85321e-10
PSMB4	6.18628	6.51321	0.326926	3.41905e-15	4.57801e-15
ZNF845	0.923732	1.44957	0.525839	7.71736e-44	1.97779e-43
SLC33A1	3.88135	2.40205	-1.4793	9.38648e-50	3.60212e-49
HRH1	0.239208	2.11592	1.87671	2.74408e-56	1.05947e-54
ERCC5	4.09656	2.58837	-1.50819	2.49248e-53	1.9567e-52
IRAK4	3.19625	2.45457	-0.741674	1.24767e-46	3.72509e-46
TSPAN1	1.83256	6.8024	4.96984	4.49949e-55	8.89842e-54
GPR107	2.75995	3.81184	1.05189	1.48862e-54	2.25937e-53
GTF2IP13	1.32586	1.33135	0.00549093	0.902437	0.903599
AL049597.2	0.341427	0.895781	0.554354	1.47001e-51	7.2584e-51
DDX58	1.70315	2.87351	1.17036	1.85731e-47	5.85791e-47
SNX22	1.38898	0.707152	-0.681832	1.71766e-39	3.72261e-39
REX1BD	4.91096	3.13096	-1.78	4.90449e-52	2.61779e-51
AC008655.1	1.23227	0	-1.23227	7.33617e-51	3.22648e-50
CYBC1	4.49994	3.44657	-1.05337	1.65093e-50	6.93657e-50
EIF4ENIF1	2.55195	2.48822	-0.063737	3.37641e-06	3.88942e-06
ICA1L	1.41635	0.598844	-0.817507	2.65315e-42	6.36199e-42
TXNL4B	2.12299	2.26427	0.141282	1.95259e-05	2.21526e-05
AL035461.2	0.829176	1.12092	0.29174	9.28136e-09	1.12e-08
CENPB	3.92893	5.38221	1.45329	4.39473e-56	1.48584e-54
EXOC3L1	1.16196	1.41161	0.249648	8.71743e-10	1.07207e-09
ZBTB48	3.48829	2.56001	-0.928273	3.0656e-45	8.40888e-45
ACOX3	2.95275	2.46531	-0.487438	1.44845e-28	2.41783e-28
NFKBIL1	4.00358	3.77283	-0.230748	1.80404e-09	2.20607e-09
SLC39A11	2.71327	3.46375	0.750474	1.62215e-29	2.7588e-29
KAT6B	2.08808	1.70434	-0.383744	1.43178e-23	2.19123e-23
CCL17	0.148522	2.29663	2.14811	8.12813e-51	3.55286e-50
LAIR1	1.81542	2.16066	0.345238	1.32977e-05	1.51356e-05
SPESP1	0.477089	0.708347	0.231257	0.000191053	0.000212138
AC025257.1	1.04569	0	-1.04569	1.83793e-45	5.09993e-45
NSFL1C	3.83079	3.70371	-0.127084	4.40366e-10	5.44497e-10
PTPRG	1.45289	2.08753	0.634642	1.48566e-32	2.6864e-32
STC1	1.31643	3.54174	2.22531	1.6761e-48	5.74642e-48
JPT2	3.53288	4.65693	1.12405	3.72469e-52	2.04023e-51
LYAR	2.01621	2.89192	0.875718	2.89198e-48	9.71605e-48
RGMB-AS1	1.12529	0.323776	-0.801518	1.02269e-46	3.06878e-46
MIR3682	0.0556962	1.86147	1.80577	2.16898e-61	3.60176e-59
DSN1	1.64256	2.53416	0.891599	1.26543e-52	7.78841e-52
EGLN2	3.888	2.30731	-1.58069	1.60202e-52	9.60455e-52
AC010210.1	1.00535	0.261188	-0.744163	5.10036e-48	1.6786e-47
ATP5PO	5.8481	4.18845	-1.65965	1.73688e-53	1.47081e-52
WNT5B	0.750428	1.43971	0.68928	8.57347e-22	1.27436e-21
IL20RA	2.09324	2.45364	0.360403	6.96717e-10	8.58244e-10
PPM1L	1.14736	1.37428	0.226921	4.15225e-05	4.68131e-05
ERAP2	1.1709	2.75985	1.58895	2.74392e-28	4.55033e-28
SLC25A4	3.41034	2.83887	-0.571477	2.23018e-34	4.21072e-34
NME2P1	1.07325	0.817269	-0.255977	2.40519e-06	2.77869e-06
LDLRAD2	0.759996	0.708192	-0.0518036	0.0852618	0.088458
MATR3	3.30904	0.356368	-2.95267	2.88856e-53	2.19991e-52
SMIM15	2.95451	4.46501	1.5105	6.75376e-57	3.92913e-55
C1orf109	2.45924	1.89176	-0.567487	4.98165e-43	1.2313e-42
PIK3CD-AS2	1.14656	1.01699	-0.129569	1.13168e-06	1.31577e-06
AC099677.1	2.09033	1.4759	-0.614432	2.28808e-11	2.88608e-11
TIMMDC1	4.28101	4.39209	0.111078	0.0139701	0.0148736
PDXP	2.37095	0.34161	-2.02934	6.16929e-53	4.20899e-52
UQCRFS1	3.49743	3.98732	0.489889	5.42702e-31	9.50427e-31
EFHD1	1.56508	1.81954	0.254464	2.32133e-05	2.62975e-05
INTS6-AS1	1.76166	0.251581	-1.51008	6.06667e-54	6.52606e-53
SLC37A4	4.82019	3.12623	-1.69395	3.11126e-49	1.13248e-48
SMYD2	3.35496	2.96491	-0.390044	6.71273e-27	1.08613e-26
AL669831.5	1.20381	0.140541	-1.06327	2.22268e-53	1.78315e-52
CLHC1	2.02764	0.847586	-1.18005	3.01751e-52	1.68886e-51
TRAF3IP2-AS1	1.44837	0.543132	-0.90524	3.97442e-52	2.16289e-51
CENPA	0.208923	1.27338	1.06446	1.4726e-49	5.52716e-49
OBSL1	5.63628	3.287	-2.34927	4.64076e-53	3.27685e-52
AL137784.1	0.42348	0.772686	0.349206	4.7578e-22	7.10162e-22
CHEK1	0.938265	1.32182	0.383559	7.3057e-18	1.0184e-17
HMGB1P10	1.26548	1.6002	0.334722	4.49852e-08	5.36447e-08
EXOSC10	4.08722	3.50127	-0.585951	4.78892e-50	1.90532e-49
TMEM80	3.71566	2.37147	-1.34419	3.33677e-51	1.55222e-50
DAD1	6.16794	7.61721	1.44927	1.04173e-55	2.87848e-54
ST20-AS1	0.705205	0.778536	0.0733308	0.0227185	0.0240218
ZACN	2.44661	0.0982446	-2.34836	9.51113e-55	1.61244e-53
LINC01559	0.0624101	2.04965	1.98724	1.02724e-50	4.43911e-50
RPIA	2.89035	3.82238	0.932029	1.25514e-52	7.7315e-52
RNF2	1.89199	2.70853	0.816537	2.08285e-49	7.69606e-49
AC008735.4	0.681607	0.604925	-0.0766813	0.000918006	0.00100451
AL513327.1	2.13593	0.716568	-1.41936	4.01665e-54	4.76121e-53
KAT5	4.05449	3.15669	-0.897798	2.70509e-53	2.08731e-52
TMEM99	3.46442	2.5562	-0.908219	1.22906e-38	2.59576e-38
IGLV7-46	0.532379	3.04866	2.51628	3.18208e-40	7.06834e-40
CCDC71	2.22532	3.61361	1.3883	3.24033e-54	4.11196e-53
PEX3	2.13995	2.46741	0.327461	5.42271e-16	7.34363e-16
SIT1	0.278881	1.36279	1.08391	2.41058e-43	6.04464e-43
PCLO	1.39952	0.585004	-0.814518	2.7056e-40	6.02104e-40
AL031847.1	0.674026	1.07263	0.398604	1.32883e-12	1.70748e-12
PAK4	3.80143	3.52522	-0.276216	4.43726e-09	5.38835e-09
TNK2	3.78031	3.13914	-0.641172	2.20241e-19	3.14765e-19
AC092368.3	1.57301	1.21231	-0.360698	7.43556e-17	1.0202e-16
CD300E	0.325733	0.797849	0.472116	1.05272e-19	1.51321e-19
RGS11	3.22902	1.31211	-1.91692	1.6937e-46	5.01375e-46
NHLRC2	2.03675	2.006	-0.0307518	0.101944	0.105554
EIF3F	6.85423	4.05976	-2.79447	4.65098e-54	5.32401e-53
N4BP2	1.56206	1.14175	-0.420308	1.63798e-27	2.67736e-27
PLD6	1.41049	1.17811	-0.232375	1.28682e-13	1.68027e-13
PVR	3.02655	4.20322	1.17668	3.72776e-49	1.34719e-48
CPM	1.8311	2.72203	0.890923	1.33536e-23	2.04477e-23
IGLV2-11	1.07393	4.68854	3.61461	7.38731e-42	1.74279e-41
ZER1	3.1556	4.09615	0.940556	6.27753e-55	1.16593e-53
COX6A1P2	1.45151	1.45014	-0.00136787	0.602659	0.60706
COQ7	2.23675	2.3491	0.112346	0.00297683	0.00322149
AP000866.4	0.537571	0.980253	0.442682	1.46501e-22	2.20732e-22
AC093620.1	0.398525	0.806465	0.407939	1.76368e-17	2.44318e-17
UFSP2	3.41272	3.08304	-0.329677	2.68914e-22	4.03227e-22
GRN	5.17252	7.66336	2.49085	2.8851e-54	3.75745e-53
EBI3	0.629255	1.48993	0.860671	4.35368e-32	7.79983e-32
DPH5	3.86616	2.59422	-1.27194	1.62819e-52	9.74829e-52
BTN3A2	2.53553	2.96796	0.432431	9.39808e-15	1.2486e-14
AC010201.2	0.976996	0.581605	-0.395391	8.81357e-26	1.40178e-25
AL449212.1	0.0670323	1.18491	1.11788	5.79781e-58	5.66078e-56
NSUN2	4.04117	3.73903	-0.302136	3.5761e-20	5.1765e-20
FAM120AOS	3.69292	3.7567	0.0637715	0.501023	0.505963
DCAF12	2.69366	3.79457	1.10091	2.12425e-55	4.92988e-54
ATAD3B	3.55928	1.93549	-1.62378	3.16778e-52	1.76269e-51
TFAM	2.14619	2.64312	0.496936	1.19923e-33	2.22299e-33
LHFPL5	1.49007	0.123159	-1.36691	7.08449e-51	3.12463e-50
ZNF440	1.6468	1.69162	0.0448236	0.794845	0.797362
PNRC2P1	0.0311468	0.990934	0.959788	9.92751e-50	3.79781e-49
NUDT5	3.55793	3.2606	-0.297327	8.52512e-21	1.24714e-20
CDC42	4.80407	5.95903	1.15496	1.06634e-52	6.71994e-52
ZNF777	1.94475	2.87464	0.929897	2.72891e-55	5.99938e-54
EIF4EBP3	3.82755	2.8048	-1.02275	2.86072e-33	5.25764e-33
GALK2	2.76315	1.6803	-1.08285	7.82579e-50	3.03461e-49
SLC25A24	1.93505	3.08364	1.14859	2.02543e-44	5.32902e-44
YEATS2-AS1	0.850908	0.314544	-0.536363	9.85391e-49	3.43331e-48
CYTH4	1.17808	1.8586	0.680516	1.90166e-23	2.90437e-23
PTER	1.94427	2.37141	0.427132	3.09482e-22	4.63721e-22
TDRP	2.19885	1.74181	-0.457037	7.52474e-19	1.06668e-18
GAB2	1.85311	2.7238	0.870698	1.59006e-39	3.45045e-39
ZNF354A	2.32579	2.03631	-0.289481	1.63057e-24	2.53701e-24
WDR3	1.72583	2.01531	0.28948	5.83669e-09	7.07518e-09
C18orf25	1.79735	1.66848	-0.128877	0.000523543	0.000575605
MMP23B	1.48789	0.193598	-1.29429	4.56546e-53	3.23051e-52
CRADD	2.51419	1.43579	-1.07841	1.75134e-49	6.51344e-49
NFS1	3.38757	2.17769	-1.20989	1.25133e-51	6.24351e-51
IL15RA	2.9939	3.12737	0.133473	0.00393793	0.00424895
ZHX2	2.66465	3.54125	0.876601	5.59338e-45	1.51053e-44
ZNF160	2.79714	2.02028	-0.776858	5.22644e-46	1.49643e-45
PRDM11	1.45715	0.865182	-0.591964	9.44601e-51	4.09549e-50
UBE2D2	4.89279	4.59622	-0.296569	2.7196e-30	4.70429e-30
GNA11	3.61859	4.10728	0.488691	6.10557e-28	1.00525e-27
BTAF1	3.1409	2.60375	-0.53715	8.43358e-29	1.41295e-28
CCDC136	0.761228	0.597323	-0.163904	2.26758e-12	2.90326e-12
MYCBP	2.84753	2.94675	0.0992112	0.136477	0.140765
AVIL	2.35322	1.36	-0.993223	2.41185e-34	4.5475e-34
ZNF324B	1.27206	1.14931	-0.122755	9.8938e-10	1.2156e-09
TNKS1BP1	4.86594	5.24043	0.37449	5.32903e-18	7.44367e-18
L3MBTL4	1.36715	0.652124	-0.715027	2.1849e-48	7.4045e-48
2021-09-05	3.06881	1.97632	-1.09249	8.71883e-37	1.74847e-36
TBCAP1	0.186799	1.80132	1.61452	1.26789e-56	6.17836e-55
APRT	5.98976	5.65122	-0.338545	1.41191e-17	1.95795e-17
C3	6.91425	7.35242	0.438169	0.000944457	0.00103317
TRIM22	2.81013	3.36917	0.559036	5.8915e-14	7.72999e-14
TCOF1	2.7773	2.53387	-0.243424	1.07351e-19	1.54284e-19
THAP6	2.10206	1.40176	-0.700301	2.8814e-50	1.17409e-49
AC009120.1	1.0284	1.22601	0.19762	2.83415e-05	3.20477e-05
DHCR7	2.54877	3.71532	1.16655	9.3556e-44	2.38736e-43
IGHG4	0.715715	6.34749	5.63177	8.46534e-50	3.27286e-49
DEF8	4.3432	2.99396	-1.34924	3.80957e-55	7.84129e-54
NUDT12	2.527	2.15191	-0.375091	6.59729e-16	8.92169e-16
MYL12B	6.32214	8.69566	2.37352	8.6624e-56	2.51084e-54
RAB3A	0.85408	1.58454	0.730464	1.15598e-42	2.81251e-42
EML2	4.07142	3.15115	-0.920269	2.52991e-41	5.84435e-41
USP34	3.90467	2.02876	-1.87591	7.15283e-54	7.41479e-53
GDA	0.671539	2.58996	1.91842	9.25761e-47	2.78379e-46
AL606834.1	1.22462	1.29427	0.0696439	0.50339	0.508263
RHOH	0.470223	1.02958	0.559354	4.42761e-22	6.61338e-22
TAF1C	4.49228	3.04602	-1.44626	3.69843e-54	4.52166e-53
HSD17B7	2.58911	1.6786	-0.91051	1.92511e-41	4.4647e-41
GABARAP	7.69976	4.74936	-2.9504	2.61674e-55	5.78251e-54
RCOR3	3.82989	2.32811	-1.50178	1.09714e-53	1.01771e-52
AL117190.1	1.39551	0.125917	-1.26959	1.88451e-52	1.10823e-51
UGT1A10	0.0399588	1.98682	1.94686	6.50787e-51	2.88295e-50
LMCD1	3.13885	2.83139	-0.30746	2.21491e-07	2.60962e-07
AC011330.2	1.18018	0.604573	-0.575605	2.57899e-35	4.99106e-35
PTP4A1	4.71942	4.83709	0.11766	0.0349571	0.0367445
LETMD1	5.15958	3.27766	-1.88192	5.83358e-53	4.00981e-52
FERP1	0.78481	0.238728	-0.546081	5.59341e-42	1.3247e-41
RELT	0.643411	1.46887	0.82546	8.52317e-42	2.00661e-41
PLA2G10	1.54904	2.08327	0.534221	3.30485e-05	3.73109e-05
USP21	3.47948	2.96325	-0.516225	2.83993e-38	5.92873e-38
NIPSNAP2	3.89338	3.2927	-0.60068	9.71457e-37	1.94621e-36
KRTAP5-AS1	0.915874	0.47765	-0.438223	6.85035e-24	1.05415e-23
MAP1LC3B	3.60916	4.32386	0.7147	1.07451e-42	2.61899e-42
DCTN1	4.30278	3.9124	-0.390381	1.46732e-37	3.00152e-37
AL445524.1	1.58017	1.88514	0.304972	0.000247573	0.000274166
USF1	4.43219	4.64443	0.212238	1.15933e-06	1.34763e-06
RN7SL689P	0.445991	1.42168	0.975688	4.44311e-43	1.1001e-42
CLSTN2	0.811432	0.961088	0.149656	0.185502	0.19024
HLA-DPB1	3.80611	6.6061	2.79999	4.86114e-47	1.48716e-46
ZNF540	1.27193	0.79392	-0.47801	9.14045e-32	1.62514e-31
OGFRL1	1.68087	2.16377	0.482898	6.15703e-23	9.32606e-23
CDH5	1.96138	3.01327	1.05188	3.00874e-39	6.4707e-39
GGACT	2.0117	1.38364	-0.628054	1.85231e-29	3.1468e-29
TMEM160	2.83836	3.10199	0.263626	0.00294104	0.00318336
AC005041.1	0.931472	1.94964	1.01817	1.01064e-53	9.58216e-53
TMEM259	6.18698	5.18126	-1.00572	2.41255e-47	7.54235e-47
NDUFB5	4.52087	3.46542	-1.05545	1.23478e-52	7.62016e-52
INTS7	1.72139	2.23691	0.515515	2.1993e-38	4.6054e-38
CALM2	6.2684	6.40719	0.138794	0.0412569	0.0432866
TRA2B	4.60907	3.30877	-1.3003	2.40627e-54	3.25378e-53
SAFB2	4.54721	3.49937	-1.04784	3.33952e-49	1.21199e-48
LINC00665	2.07367	1.26491	-0.808761	5.89506e-28	9.70818e-28
AF131215.7	0.875689	0.351272	-0.524417	2.03705e-41	4.71918e-41
SLC29A1	5.02943	4.92475	-0.104685	0.0141779	0.0150901
NEURL2	1.37797	0.642964	-0.735008	7.81302e-48	2.52867e-47
FAM3B	6.16285	3.31605	-2.84681	3.28611e-49	1.19333e-48
TSPAN10	0.683259	0.414524	-0.268735	2.0428e-13	2.65946e-13
ARRDC3	3.03002	4.23284	1.20283	1.52686e-31	2.70403e-31
RPL27	8.82398	8.56225	-0.261726	1.34588e-14	1.78256e-14
JADE2	2.62497	2.9426	0.317624	2.96811e-11	3.73778e-11
UCHL1	3.03125	3.48184	0.450584	4.60222e-05	5.18077e-05
C5orf56	2.1398	0.947389	-1.19241	2.33463e-53	1.85731e-52
AADAC	3.41197	2.20643	-1.20554	5.37849e-15	7.17108e-15
SH3TC1	2.80465	2.54455	-0.2601	1.32525e-07	1.56681e-07
STX11	0.600801	1.54217	0.941367	9.22842e-42	2.16823e-41
AC026740.1	0.509797	1.02822	0.518422	1.02242e-19	1.4699e-19
CPD	2.43532	3.95576	1.52045	5.46876e-56	1.74843e-54
SYP	1.89272	1.57611	-0.316611	1.16641e-12	1.50025e-12
CDV3	4.75502	5.21135	0.456325	1.38632e-23	2.12223e-23
THRA	3.53697	3.42626	-0.110707	2.64194e-05	2.989e-05
C2orf72	2.61695	2.5549	-0.0620423	0.880625	0.882275
VIL1	2.66879	2.86625	0.197459	0.16107	0.165552
BAZ2B	2.81729	1.5775	-1.23979	2.53395e-53	1.98181e-52
PMPCB	4.62018	3.71189	-0.908293	2.87415e-52	1.61403e-51
MAP6D1	1.84509	0.717956	-1.12713	1.7461e-47	5.51426e-47
PRXL2B	2.22258	4.3847	2.16212	2.89185e-57	2.15053e-55
PYM1	3.44317	3.80614	0.362972	1.86794e-21	2.76259e-21
ZNF713	0.642954	0.483931	-0.159023	1.165e-18	1.64706e-18
PIGK	2.293	2.82797	0.534974	5.48912e-27	8.89323e-27
TULP4	1.31673	1.72867	0.411938	8.91353e-35	1.69982e-34
RNF183	0.306169	1.1058	0.799631	8.59636e-30	1.47253e-29
GGT5	3.2321	4.1181	0.886002	5.8098e-26	9.26448e-26
ACTA1	1.49942	0.277193	-1.22223	2.54589e-32	4.58174e-32
OPA1	2.80938	3.07432	0.264936	1.63424e-12	2.09771e-12
ZMYM6	2.27915	1.28423	-0.99492	1.12294e-54	1.838e-53
RPL13	10.2352	7.85382	-2.38142	6.95743e-53	4.65389e-52
LRRC14	3.592	2.53606	-1.05595	1.23609e-48	4.27545e-48
C18orf21	3.26756	2.38409	-0.883475	8.01655e-45	2.1515e-44
POLG2	2.78139	1.85353	-0.927863	3.126e-48	1.04796e-47
ADNP	3.03787	3.92749	0.889621	5.58673e-54	6.12163e-53
ZSCAN16	1.54691	2.10664	0.559729	6.67366e-35	1.27725e-34
FLAD1	3.05236	3.28611	0.233744	3.97913e-07	4.66833e-07
CAMK1D	2.6348	1.98596	-0.648842	1.51502e-21	2.2447e-21
SNAPIN	3.3013	4.15346	0.852165	8.70447e-52	4.45004e-51
DDA1	3.10885	3.5081	0.399256	1.95854e-18	2.75711e-18
RALGAPB	2.64262	2.72513	0.0825114	0.0239474	0.0253009
KLC2	2.78531	2.93082	0.145509	0.0102951	0.0109945
AP001273.1	0.828029	0.526827	-0.301201	2.39192e-30	4.14045e-30
NT5C	4.39836	4.17903	-0.219331	0.00309194	0.00334501
SFTPA2	0.516564	0.765067	0.248504	0.15207	0.156479
KRT4	1.28394	0.738646	-0.545291	1.19047e-17	1.65314e-17
THAP10	0.557959	1.06325	0.50529	5.44717e-44	1.40441e-43
AL359643.3	0.445395	0.592603	0.147208	1.92447e-08	2.31104e-08
CRYZ	4.58299	3.94789	-0.635096	8.86081e-23	1.33932e-22
FLI1	1.33768	1.69057	0.352888	2.41365e-08	2.893e-08
BPNT1	1.96942	3.81194	1.84252	2.31822e-57	1.81054e-55
AC010761.4	0.78273	0.460658	-0.322072	5.49403e-12	6.99389e-12
DHRS2	1.95733	0.845928	-1.1114	2.14652e-25	3.39223e-25
SERTAD4	0.181041	1.29075	1.10971	8.71585e-54	8.57744e-53
ANKRD11	3.8619	2.79712	-1.06479	7.82568e-53	5.14293e-52
TCHP	2.93232	1.47456	-1.45776	3.29454e-54	4.17715e-53
WWC3	2.0438	3.07284	1.02904	9.75199e-51	4.223e-50
RNF181	5.99048	5.51057	-0.479911	6.15255e-32	1.09796e-31
MLLT10	2.74644	2.18779	-0.558658	1.84035e-48	6.28116e-48
AC006942.1	1.75022	0.974925	-0.775294	3.44591e-33	6.31781e-33
MYDGF	6.11768	6.0034	-0.114277	1.93608e-08	2.32433e-08
FMR1	2.92829	2.57854	-0.34975	1.75547e-35	3.41432e-35
TTLL3	4.18468	1.62094	-2.56374	4.42089e-57	2.84266e-55
HEPH	0.765572	3.13488	2.36931	1.25146e-53	1.12658e-52
NUDT1	2.18919	2.90369	0.7145	1.91471e-32	3.45492e-32
PCBD2	2.10945	1.23477	-0.874679	1.23762e-49	4.69052e-49
SLC39A13	4.20508	4.03087	-0.174213	7.97665e-08	9.46397e-08
CDC73	1.94634	3.11499	1.16865	3.8095e-55	7.84129e-54
ISY1	3.08579	2.65934	-0.426456	2.67548e-31	4.71914e-31
BLACAT1	0.138923	1.88697	1.74805	5.79358e-48	1.89616e-47
AC244197.3	2.56537	0.458179	-2.10719	5.55602e-53	3.84588e-52
TPM4	4.9449	6.74492	1.80002	5.26514e-46	1.50678e-45
MPZL2	2.89428	4.10961	1.21533	1.49686e-35	2.91899e-35
ECSIT	4.66338	4.01251	-0.650865	1.29012e-36	2.57692e-36
SDE2	1.98585	2.92457	0.93872	1.09833e-47	3.51406e-47
MCTP2	2.08045	1.45269	-0.627766	1.31449e-43	3.33377e-43
SRD5A3-AS1	0.60865	0.404492	-0.204158	2.73394e-18	3.83792e-18
COPZ2	3.09339	3.39122	0.29783	4.90042e-06	5.62491e-06
RN7SL2	7.56586	6.15918	-1.40667	3.70616e-37	7.50002e-37
NEURL4	3.58053	2.11391	-1.46662	1.67203e-51	8.15028e-51
AURKAIP1	5.46317	5.37898	-0.0841863	0.00386546	0.00417208
PSPC1	3.02418	3.46379	0.439619	7.41392e-35	1.417e-34
GRHL1	1.0132	1.20339	0.190184	0.0266519	0.0281183
CDC6	0.759795	1.54569	0.785898	3.29881e-32	5.9218e-32
[truncated: 15,105 more rows]
